# Supplementary material for: Fully bioresorbable hybrid opto-electronic neural implant system for simultaneous electrophysiological recording and optogenetic stimulation
Source: Nat Commun. 2024 Mar 6;15:2000. doi: 10.1038/s41467-024-45803-0 (PMC10917781; doi:10.1038/s41467-024-45803-0)
Supplement: Supplementary file 4 — Source data [file 41467_2024_45803_MOESM4_ESM.xlsx]

## Sheet: Figure 1h
Figure 1h
		Frequency (Hz)	Impedance (Ω)
	Data 1		Electrode 1	Electrode 2	Electrode 3	Electrode 4	Electrode 5	Electrode 6
		10078.1	8507.63	9128.42	8864.21	11890.7	14703.1	10689.4
		8015.62	10322.6	10936.9	10475.4	13044.5	15851.3	11935.9
		6328.12	12700.2	13356.6	12648.5	14724.8	17340.6	13708.6
		5015.62	15677.2	16421.1	15408.8	16997.8	19481.1	16059.1
		3984.38	19441.4	20251.1	18938.9	19985.2	22304.7	19129.2
		3170.96	24127.8	25087.7	23464.9	23911.5	26107.1	23040.4
		2527.57	30036.5	31094.4	28889.2	28979.8	31163.6	28122.1
		1976.1	38048.1	39293.1	36687.1	35979.4	38020.9	35164.6
		1577.52	47690.9	48875.9	45321.1	44232.8	46442.5	43326.7
		1265.62	58597.1	60462.7	56267.2	54473.6	57050.3	53436.3
		998.264	73813.9	76101.2	70750.3	68280.3	70787.7	67162.6
		796.875	92162.5	94682.8	88345.8	84929	87604.7	83607.1
		627.79	116165	119684	111381	107037	109983	105974
		505.515	143840	147828	137762	132307	135900	130726
		397.995	181823	186836	174179	167272	171458	165410
		315.505	228394	234496	218786	210066	215083	208085
		252.404	284427	291758	272562	261792	267405	259316
		198.623	360113	369351	345172	331527	338410	328488
		158.362	449734	462054	431943	414447	422688	411040
		125.558	564371	580022	541351	520923	530930	517274
		100.446	704664	723351	676925	649619	660125	643271
		79.0028	884227	911724	858167	828979	831767	818191
		63.3446	1153250	1165280	1064740	991622	972669	1083330
		49.867	1410310	1448420	1357580	1293050	1304430	1286520
		39.7246	1774180	1797820	1680550	1616490	1648420	1599520
		31.6723	2238540	2246530	2154240	2029280	2078800	1997650
		24.9335	2791050	2858110	2696060	2596600	2614770	2555170
		19.8623	3691790	3684360	3482460	3336370	3297000	3224530
		15.8361	3872940	4145000	3916620	4674050	4646360	4131130
		12.4008	5890980	6007700	4964490	4977880	5422540	4754720
		9.93114	6918120	7277430	6854030	6581480	6453870	6225240
		7.94491	8211970	8416050	8503860	8409320	8262910	7578970
		6.31738	10834600	11001200	10495400	10203000	10158200	9931840
		5.00801	13535500	13844100	13155400	12786200	12800000	12633500
		3.94571	17415000	18021700	17154800	16392300	16311700	15841000
		3.15869	21907000	22181500	20878400	19877200	20243600	19761000
		2.50401	27632700	27899600	26352000	25203100	25585700	24915000
		1.99808	33904000	34928200	32984300	32050200	31803600	31184500
		1.58469	42730700	45550800	41471400	40103600	39446200	39259400
		1.26689	53273200	62098200	51794300	45642800	49457900	48982300
		0.99904	67570600	77588700	65475800	70433500	63566900	61913300

## Sheet: Figure 1i
Figure 1i
		Frequency (Hz)	Phase (°)
	Data 1		Electrode 1	Electrode 2	Electrode 3	Electrode 4	Electrode 5	Electrode 6
		10078.1	-73.8537	-61.6741	-67.2251	-69.9594	-69.292	-66.0789
		8015.62	-76.6398	-66.5649	-71.0524	-73.4683	-72.8178	-69.954
		6328.12	-78.9544	-70.6639	-74.3534	-76.3502	-75.8793	-73.3427
		5015.62	-80.6371	-74.079	-77.0873	-78.7084	-78.2577	-76.2325
		3984.38	-82.127	-76.8472	-79.2355	-80.667	-80.2362	-78.5088
		3170.96	-83.3888	-78.91	-81.2679	-81.9915	-81.7065	-80.3189
		2527.57	-84.4521	-80.655	-82.2559	-83.0682	-82.9375	-81.6237
		1976.1	-84.9886	-82.1915	-83.3726	-84.2484	-83.8922	-83.0061
		1577.52	-85.4938	-83.2959	-84.2206	-84.9604	-84.7119	-83.9401
		1265.62	-86.0657	-84.2487	-85.0271	-85.5966	-85.2536	-84.7007
		998.264	-86.4228	-84.9224	-85.4413	-86.0632	-85.8027	-85.2818
		796.875	-86.6785	-85.5377	-85.8217	-86.407	-86.3474	-85.9197
		627.79	-87.0253	-85.9323	-86.1006	-86.7985	-86.4181	-86.4482
		505.515	-87.1692	-86.4252	-86.467	-87.0052	-86.7782	-86.5648
		397.995	-87.3187	-86.7057	-86.645	-87.185	-86.9607	-86.8446
		315.505	-87.4137	-86.9258	-86.7969	-87.2731	-87.068	-87.0051
		252.404	-87.3764	-87.1031	-86.768	-87.3363	-87.2263	-87.2252
		198.623	-87.3692	-87.1503	-87.0363	-87.4362	-87.2352	-87.2881
		158.362	-87.4691	-87.2429	-87.2336	-87.5386	-87.3333	-87.3776
		125.558	-87.4541	-87.4249	-87.2887	-87.6116	-87.4611	-87.3502
		100.446	-87.265	-87.5614	-87.5133	-87.5923	-87.5569	-87.5264
		79.0028	-87.4068	-87.7335	-88.5475	-87.6552	-88.1461	-87.0115
		63.3446	-86.6527	-88.4465	-88.1966	-87.923	-88.9918	-86.4065
		49.867	-87.353	-87.6732	-87.9526	-87.421	-87.9937	-87.0883
		39.7246	-87.8685	-87.6681	-89.0465	-88.6965	-87.4806	-88.3787
		31.6723	-88.1638	-88.8517	-87.675	-87.0129	-86.6076	-88.4278
		24.9335	-88.0348	-87.7486	-88.4073	-88.1918	-88.298	-88.1599
		19.8623	-87.7097	-87.6303	-88.2695	-88.0614	-88.0765	-88.3717
		15.8361	-88.617	-88.8922	-88.8649	-89.4186	-87.5759	-88.683
		12.4008	-88.6835	-87.7699	-87.9812	-87.689	-87.4266	-87.5191
		9.93114	-89.3322	-87.5675	-87.8877	-87.8676	-88.2671	-88.2631
		7.94491	-87.8986	-88.0586	-88.042	-87.7259	-87.1756	-88.4542
		6.31738	-88.4172	-87.1061	-88.2963	-87.8799	-87.749	-87.831
		5.00801	-88.1514	-86.8428	-88.3507	-87.7467	-87.5498	-87.7173
		3.94571	-88.0655	-86.2833	-88.1131	-87.5916	-87.5868	-87.6386
		3.15869	-88.2933	-86.191	-88.1265	-87.3804	-87.3735	-87.4289
		2.50401	-87.9553	-85.3948	-87.9797	-86.8631	-86.9578	-87.1298
		1.99808	-87.7932	-84.6971	-87.4774	-86.4331	-86.5387	-86.9088
		1.58469	-87.255	-84.3253	-87.1344	-85.9958	-86.2054	-85.1092
		1.26689	-87.4568	-85.2231	-86.8349	-85.3729	-85.7019	-86.1679
		0.99904	-86.5637	-85.5995	-86.5987	-84.5761	-85.1421	-86.7421

## Sheet: Figure 1j
Figure 1j
		Frequency (Hz)	Impedance (Ω)
	Data 1		Before bending	After bending
		10078.1	12410.8	14038.1
		8015.62	15086.5	17038.3
		6328.12	18609.2	21038.6
		5015.62	23053.7	26213.5
		3984.38	28644.2	32447.9
		3170.96	35489.1	39896.4
		2527.57	44082.2	49727
		1976.1	55880.3	63606.4
		1577.52	69569.3	79372
		1265.62	86268.9	97270.2
		998.264	108608	122274
		796.875	135184	152505
		627.79	170858	191013
		505.515	211284	235169
		397.995	266966	294970
		315.505	335360	366928
		252.404	416861	451372
		198.623	527181	563885
		158.362	658194	696049
		125.558	823168	860904
		100.446	1025880	1062840
		79.0028	1293650	1328420
		63.3446	1608470	1641650
		49.867	2039870	2070920
		39.7246	2565170	2595540
		31.6723	3211250	3243320
		24.9335	4024850	4059490
		19.8623	5304830	5342300
		15.8361	6574980	6647460
		12.4008	7427800	7516370
		9.93114	9859180	9985910
		7.94491	12253400	12442200
		6.31738	15412700	15715900
		5.00801	19677200	20144300
		3.94571	24681600	25373400
		3.15869	30133100	31175500
		2.50401	38517500	40109900
		1.99808	48118900	50143600
		1.58469	68613100	71794600
		1.26689	77226800	80934900
		0.99904	93028000	97410900

## Sheet: Figure 1k
Figure 1k
		Number (#)	Impedance (Ω)
			10 kHz	Y Error (10 kHz)	1 kHz	Y Error (1 kHz)	100 Hz	Y Error (100 Hz)	10 Hz	Y Error (10 Hz)	1 Hz	Y Error (1 Hz)
		0	12065.4	0	107592	0	1025880	0	9965180	0	101093000	0
		250	12047	64.5274	108521	12300.4	1031820	90198.6	8718810	539678	105447000	11454200
		500	11433.7	725.358	102209	17186.5	952587	123524	8324940	480637	101842000	13027100
		750	12060	870.73	105950	20426	929202	147887	7975620	783993	106455000	10934600
		1000	13678.1	1251.88	123880	32208.9	1106550	154991	8500100	552349	123111000	14610100

## Sheet: Figure 2f
Figure 2f
		Wavelength (nm)	Transmittance (%)					Frequency (Hz)	Transmittance (%)					Frequency (Hz)	Phase (°)
	Data 1		10 µm	20 µm	40 µm		Data 2		10 µm	20 µm	40 µm		Data 3		10 µm	20 µm	40 µm
		780	49.3776	45.2351	44.356			10078.1	12065.4	11937.3	11981.7			10078.1	-60.5812	-59.8928	-59.4973
		779.5	49.3811	45.2385	44.3615			8015.62	14725.4	14519.1	14555			8015.62	-64.8079	-64.6956	-63.6849
		779	49.3803	45.2514	44.3727			6328.12	18228.1	17972.8	18017.3			6328.12	-69.5271	-68.9676	-68.0877
		778.5	49.3892	45.2636	44.3852			5015.62	22629	22314.9	22359.2			5015.62	-73.1179	-72.5295	-71.4985
		778	49.3876	45.2675	44.3903			3984.38	28133.7	27891.2	27860			3984.38	-75.9705	-75.3591	-74.9651
		777.5	49.4008	45.2778	44.4036			3170.96	35000.1	34724.2	34696.5			3170.96	-78.35	-77.7195	-77.4108
		777	49.3951	45.2743	44.4016			2527.57	43571.8	43014.9	42980.2			2527.57	-80.3675	-79.7207	-79.7434
		776.5	49.4041	45.2804	44.4091			1976.1	55266.8	55018.3	54733.6			1976.1	-82.1104	-81.4496	-81.317
		776	49.4065	45.2867	44.4163			1577.52	68838.7	68528.3	68827.5			1577.52	-83.2067	-82.5371	-82.4027
		775.5	49.4166	45.2998	44.4321			1265.62	85398.7	85144.2	84656.3			1265.62	-84.3195	-83.641	-82.812
		775	49.4168	45.2994	44.433			998.264	107592	105643	105242			998.264	-85.2326	-84.5468	-83.7089
		774.5	49.4255	45.309	44.4429			796.875	134160	132439	131816			796.875	-85.9058	-85.2322	-84.3875
		774	49.4264	45.3106	44.4462			627.79	169271	168090	166229			627.79	-86.5589	-85.8802	-85.313
		773.5	49.4332	45.3235	44.4573			505.515	209587	210963	208491			505.515	-87.0088	-86.3265	-85.7564
		773	49.4416	45.3297	44.4657			397.995	264933	268011	263929			397.995	-87.4268	-86.7412	-86.1684
		772.5	49.4558	45.3366	44.4736			315.505	332742	335977	330497			315.505	-87.7523	-87.0642	-86.6089
		772	49.4649	45.3393	44.4795			252.404	413850	416852	409846			252.404	-88.0299	-87.3396	-86.8829
		771.5	49.4579	45.337	44.4799			198.623	523076	538134	522252			198.623	-88.2477	-87.5558	-87.0979
		771	49.4526	45.3368	44.4826			158.362	652804	668702	652448			158.362	-88.4247	-87.7313	-87.3829
		770.5	49.452	45.3481	44.4941			125.558	818456	848799	838284			125.558	-88.6223	-87.9274	-87.5781
		770	49.4605	45.3539	44.5002			100.446	1018480	1060220	1024510			100.446	-88.7394	-88.0436	-87.6939
		769.5	49.4696	45.3647	44.5087			79.0028	1279800	1306970	1282270			79.0028	-88.8114	-88.1356	-87.9921
		769	49.4823	45.3717	44.518			63.3446	1555110	1655180	1665250			63.3446	-88.927	-88.5822	-88.038
		768.5	49.4728	45.3667	44.5135			49.867	2012990	2001630	1996510			49.867	-88.8312	-87.9702	-87.827
		768	49.4775	45.3701	44.5192			39.7246	2518640	2693140	2510060			39.7246	-88.91	-88.3381	-87.9626
		767.5	49.4744	45.3725	44.5245			31.6723	3158050	3074850	2935720			31.6723	-88.9789	-88.8225	-87.9422
		767	49.4836	45.3796	44.5348			24.9335	3994650	4072250	3997320			24.9335	-89.087	-88.4909	-87.9966
		766.5	49.4838	45.3868	44.5403			19.8623	4974040	4845830	4673070			19.8623	-89.0733	-88.3769	-87.9649
		766	49.4823	45.3857	44.5394			15.8361	6566970	5987110	6338980			15.8361	-89.0654	-88.9705	-88.1879
		765.5	49.4968	45.3975	44.5522			12.4008	7742360	7927350	8213530			12.4008	-89.0409	-89.0056	-88.015
		765	49.5025	45.401	44.5577			9.93114	9965180	10362900	10296500			9.93114	-88.727	-88.1543	-87.7434
		764.5	49.4983	45.4035	44.5626			7.94491	12605100	12288800	12405800			7.94491	-88.5614	-88.3899	-87.6125
		764	49.4947	45.4057	44.5645			6.31738	15436400	15626600	16107700			6.31738	-88.035	-87.9118	-87.3622
		763.5	49.501	45.4157	44.577			5.00801	19565200	19861500	18826600			5.00801	-87.7017	-87.8744	-87.0213
		763	49.5052	45.4205	44.5815			3.94571	24586700	24679700	24000200			3.94571	-87.432	-88.0707	-86.596
		762.5	49.5195	45.4327	44.5957			3.15869	30290000	30103700	28824600			3.15869	-86.6717	-87.3048	-86.1263
		762	49.5216	45.4351	44.5985			2.50401	38563900	38628700	38624900			2.50401	-86.5505	-87.1828	-85.5345
		761.5	49.5317	45.4402	44.6062			1.99808	48150600	47764000	46116900			1.99808	-86.1594	-86.7888	-85.236
		761	49.5268	45.4352	44.6023			1.58469	64753500	65595000	61745800			1.58469	-85.6154	-85.6363	-84.4804
		760.5	49.5265	45.4379	44.6065			1.26689	78695400	79622400	76527300			1.26689	-85.1016	-85.7232	-84.1025
		760	49.537	45.4539	44.6233			0.99904	101093000	105706000	99354100			0.99904	-84.3727	-84.9891	-84.154
		759.5	49.5445	45.4661	44.6378
		759	49.5527	45.4718	44.6445
		758.5	49.5464	45.4692	44.641
		758	49.551	45.4708	44.644
		757.5	49.552	45.4754	44.652
		757	49.5705	45.4855	44.6659
		756.5	49.584	45.4965	44.6805
		756	49.5994	45.5027	44.6872
		755.5	49.5941	45.5091	44.6928
		755	49.5932	45.5115	44.6956
		754.5	49.5838	45.5121	44.6968
		754	49.5852	45.512	44.6979
		753.5	49.5944	45.5202	44.7083
		753	49.6015	45.5324	44.7204
		752.5	49.5951	45.5311	44.72
		752	49.593	45.5371	44.7266
		751.5	49.6044	45.5391	44.7312
		751	49.6175	45.5462	44.7399
		750.5	49.6129	45.5483	44.7426
		750	49.6061	45.5453	44.7393
		749.5	49.607	45.5548	44.7492
		749	49.6024	45.5505	44.7467
		748.5	49.6036	45.5551	44.7523
		748	49.6152	45.56	44.7594
		747.5	49.6495	45.589	44.7893
		747	49.6492	45.5899	44.7917
		746.5	49.6607	45.6068	44.8083
		746	49.6623	45.6067	44.8091
		745.5	49.6723	45.6207	44.8222
		745	49.6692	45.6213	44.8234
		744.5	49.6605	45.6153	44.8208
		744	49.6549	45.6102	44.8173
		743.5	49.6521	45.6067	44.8154
		743	49.6607	45.6171	44.8238
		742.5	49.6706	45.6249	44.8341
		742	49.6729	45.6287	44.8384
		741.5	49.6795	45.6329	44.8473
		741	49.6882	45.6407	44.857
		740.5	49.7082	45.6557	44.8745
		740	49.7002	45.6516	44.8728
		739.5	49.7214	45.6678	44.8919
		739	49.7251	45.6758	44.8992
		738.5	49.7228	45.6839	44.9057
		738	49.7319	45.6914	44.9127
		737.5	49.7274	45.6863	44.9096
		737	49.7347	45.6875	44.9132
		736.5	49.7322	45.6871	44.9152
		736	49.7375	45.6943	44.923
		735.5	49.72	45.6883	44.9167
		735	49.7242	45.6926	44.9219
		734.5	49.7273	45.6989	44.9297
		734	49.7303	45.7082	44.9382
		733.5	49.7443	45.7199	44.9517
		733	49.7495	45.7229	44.9566
		732.5	49.7543	45.7329	44.9675
		732	49.7527	45.733	44.9683
		731.5	49.7527	45.7339	44.9704
		731	49.7558	45.7344	44.973
		730.5	49.7706	45.7481	44.9879
		730	49.7749	45.7563	44.9949
		729.5	49.7721	45.7613	45.0002
		729	49.7743	45.7651	45.0052
		728.5	49.7689	45.7657	45.0067
		728	49.7825	45.7726	45.0157
		727.5	49.7857	45.7761	45.0202
		727	49.79	45.7812	45.0263
		726.5	49.7882	45.7854	45.0314
		726	49.7942	45.7864	45.0339
		725.5	49.7961	45.7885	45.0384
		725	49.8068	45.7972	45.0492
		724.5	49.8106	45.8001	45.0548
		724	49.8149	45.8066	45.0618
		723.5	49.8215	45.8139	45.0683
		723	49.8245	45.8233	45.0788
		722.5	49.8363	45.8374	45.0938
		722	49.8411	45.843	45.1
		721.5	49.8423	45.8491	45.1072
		721	49.8395	45.8464	45.106
		720.5	49.8348	45.846	45.1075
		720	49.8317	45.8496	45.1097
		719.5	49.8374	45.8532	45.1154
		719	49.8386	45.8601	45.1223
		718.5	49.8607	45.8737	45.1398
		718	49.8584	45.8794	45.1458
		717.5	49.8634	45.8828	45.1504
		717	49.8596	45.8817	45.15
		716.5	49.8701	45.8943	45.1635
		716	49.8676	45.8948	45.1658
		715.5	49.878	45.9018	45.176
		715	49.8744	45.9	45.175
		714.5	49.8764	45.9078	45.1823
		714	49.8833	45.9204	45.194
		713.5	49.8875	45.9328	45.2061
		713	49.8993	45.949	45.2233
		712.5	49.8928	45.9421	45.2183
		712	49.9027	45.946	45.2253
		711.5	49.9066	45.9487	45.2294
		711	49.9142	45.9565	45.2379
		710.5	49.929	45.9728	45.2549
		710	49.9243	45.9748	45.257
		709.5	49.9288	45.9806	45.266
		709	49.9292	45.9809	45.2673
		708.5	49.9435	45.9933	45.2813
		708	49.9424	45.9944	45.282
		707.5	49.9476	46.0098	45.2978
		707	49.9438	46.0072	45.2951
		706.5	49.9442	46.0147	45.3032
		706	49.9385	46.0137	45.3028
		705.5	49.9539	46.0249	45.3175
		705	49.9563	46.0286	45.3231
		704.5	49.9764	46.0455	45.342
		704	49.9743	46.0491	45.345
		703.5	49.9752	46.0529	45.3494
		703	49.9698	46.0519	45.349
		702.5	49.9772	46.0598	45.3595
		702	49.9805	46.0675	45.3678
		701.5	49.9949	46.0801	45.3818
		701	49.9966	46.0845	45.3875
		700.5	50.0021	46.093	45.3963
		700	50.0069	46.1029	45.407
		699.5	50.0092	46.1078	45.4133
		699	50.0052	46.1105	45.416
		698.5	50.0104	46.1177	45.4243
		698	50.0182	46.1265	45.4341
		697.5	50.0409	46.1442	45.455
		697	50.0429	46.1484	45.4597
		696.5	50.0418	46.1537	45.4656
		696	50.046	46.1626	45.4761
		695.5	50.0497	46.1691	45.4857
		695	50.0618	46.1803	45.499
		694.5	50.0737	46.1928	45.5123
		694	50.0838	46.2033	45.5244
		693.5	50.0934	46.2171	45.5399
		693	50.0964	46.2231	45.5473
		692.5	50.1011	46.2349	45.56
		692	50.1067	46.2399	45.5671
		691.5	50.1226	46.2588	45.5883
		691	50.1394	46.2714	45.6037
		690.5	50.1437	46.2804	45.6152
		690	50.1523	46.2906	45.6264
		689.5	50.1535	46.3002	45.6374
		689	50.1609	46.3136	45.6505
		688.5	50.1797	46.3307	45.672
		688	50.1943	46.3457	45.6889
		687.5	50.2111	46.3625	45.7093
		687	50.2112	46.3678	45.7154
		686.5	50.2182	46.3784	45.7281
		686	50.2246	46.3851	45.7361
		685.5	50.2327	46.3986	45.7509
		685	50.2426	46.4058	45.7606
		684.5	50.2416	46.4145	45.7702
		684	50.2496	46.4252	45.7826
		683.5	50.2523	46.4397	45.7972
		683	50.2623	46.4471	45.807
		682.5	50.274	46.4599	45.8215
		682	50.2838	46.4687	45.8325
		681.5	50.2857	46.4791	45.8427
		681	50.2896	46.4879	45.8524
		680.5	50.3032	46.5046	45.8707
		680	50.3087	46.512	45.8792
		679.5	50.3171	46.5204	45.8877
		679	50.3066	46.5173	45.8841
		678.5	50.3125	46.5247	45.8915
		678	50.3098	46.5249	45.892
		677.5	50.3207	46.5353	45.9033
		677	50.3231	46.5434	45.9122
		676.5	50.3339	46.5547	45.9256
		676	50.339	46.5574	45.9303
		675.5	50.3476	46.5692	45.9431
		675	50.3551	46.5798	45.9552
		674.5	50.3608	46.5924	45.9692
		674	50.3733	46.6043	45.9815
		673.5	50.3849	46.6151	45.9945
		673	50.3875	46.6193	46.0012
		672.5	50.3903	46.6275	46.0109
		672	50.391	46.6279	46.0135
		671.5	50.4014	46.645	46.0295
		671	50.4032	46.6481	46.0341
		670.5	50.4189	46.6645	46.0525
		670	50.4254	46.6718	46.0615
		669.5	50.4358	46.6848	46.0751
		669	50.443	46.6942	46.0844
		668.5	50.4463	46.7022	46.0945
		668	50.45	46.7053	46.1001
		667.5	50.4567	46.7127	46.1098
		667	50.4624	46.7209	46.1182
		666.5	50.4781	46.7384	46.1354
		666	50.4937	46.7514	46.15
		665.5	50.4888	46.7498	46.1498
		665	50.5001	46.7626	46.1635
		664.5	50.495	46.763	46.1656
		664	50.5111	46.7793	46.1828
		663.5	50.5205	46.7915	46.1969
		663	50.5321	46.8012	46.2084
		662.5	50.5389	46.8118	46.2189
		662	50.5484	46.819	46.2277
		661.5	50.5564	46.8324	46.2423
		661	50.5661	46.8404	46.2522
		660.5	50.575	46.8528	46.2655
		660	50.5802	46.8575	46.2723
		659.5	50.5865	46.867	46.2835
		659	50.6016	46.8815	46.2987
		658.5	50.5988	46.8858	46.3024
		658	50.6008	46.887	46.3051
		657.5	50.6067	46.8966	46.3173
		657	50.6174	46.9083	46.3312
		656.5	50.6295	46.9221	46.3472
		656	50.6382	46.9284	46.3553
		655.5	50.6433	46.9331	46.3609
		655	50.6502	46.9406	46.3692
		654.5	50.6704	46.9585	46.3878
		654	50.6761	46.9687	46.3984
		653.5	50.6836	46.9801	46.4114
		653	50.6783	46.9785	46.4098
		652.5	50.6985	46.9971	46.43
		652	50.6968	46.9999	46.4339
		651.5	50.7155	47.0136	46.4502
		651	50.7103	47.0102	46.4477
		650.5	50.7217	47.0222	46.4618
		650	50.7171	47.0211	46.4605
		649.5	50.7262	47.0309	46.4716
		649	50.7353	47.0388	46.48
		648.5	50.745	47.0506	46.493
		648	50.7474	47.056	46.4979
		647.5	50.7471	47.061	46.5045
		647	50.7597	47.0739	46.5172
		646.5	50.7715	47.0897	46.5349
		646	50.7781	47.097	46.5429
		645.5	50.7831	47.1052	46.5539
		645	50.7892	47.11	46.5604
		644.5	50.8108	47.1278	46.5804
		644	50.8158	47.1332	46.5855
		643.5	50.8306	47.1419	46.5957
		643	50.8334	47.1486	46.603
		642.5	50.8368	47.1511	46.608
		642	50.842	47.1585	46.6167
		641.5	50.8429	47.1595	46.6185
		641	50.8544	47.1696	46.6299
		640.5	50.8662	47.1822	46.6445
		640	50.8757	47.1947	46.6581
		639.5	50.8798	47.2045	46.6696
		639	50.8812	47.2112	46.6763
		638.5	50.8978	47.2247	46.691
		638	50.9018	47.2301	46.6965
		637.5	50.9013	47.2359	46.7029
		637	50.9061	47.24	46.708
		636.5	50.9067	47.247	46.7149
		636	50.9168	47.255	46.7247
		635.5	50.9317	47.2662	46.7374
		635	50.9458	47.2773	46.7507
		634.5	50.9516	47.2861	46.7597
		634	50.9423	47.2866	46.7601
		633.5	50.9496	47.2959	46.771
		633	50.9601	47.3041	46.7815
		632.5	50.9797	47.3186	46.797
		632	50.9781	47.3193	46.7984
		631.5	50.9805	47.3293	46.8088
		631	50.9797	47.3311	46.8107
		630.5	50.9905	47.3414	46.8227
		630	50.9909	47.3443	46.8258
		629.5	50.9941	47.3502	46.8331
		629	51.0038	47.3602	46.8435
		628.5	51.006	47.3679	46.8523
		628	51.0136	47.375	46.8621
		627.5	51.0199	47.3797	46.8704
		627	51.0251	47.3874	46.8781
		626.5	51.0355	47.3992	46.8897
		626	51.0343	47.3999	46.8907
		625.5	51.0387	47.4094	46.9024
		625	51.0402	47.4155	46.9097
		624.5	51.0516	47.426	46.9223
		624	51.0626	47.4343	46.9313
		623.5	51.0644	47.434	46.9327
		623	51.0682	47.4394	46.9391
		622.5	51.0667	47.4429	46.9433
		622	51.0688	47.4475	46.9492
		621.5	51.0843	47.4628	46.966
		621	51.0888	47.4676	46.9729
		620.5	51.1014	47.4814	46.9891
		620	51.1019	47.4838	46.9908
		619.5	51.1088	47.493	47.0003
		619	51.1159	47.5032	47.0114
		618.5	51.1188	47.5108	47.0204
		618	51.1291	47.5262	47.0365
		617.5	51.13	47.5284	47.04
		617	51.1336	47.5324	47.0457
		616.5	51.1352	47.5338	47.0492
		616	51.1445	47.5427	47.0608
		615.5	51.1517	47.5508	47.0691
		615	51.1524	47.5531	47.0726
		614.5	51.1566	47.5579	47.0772
		614	51.1593	47.5663	47.0872
		613.5	51.1563	47.5661	47.0895
		613	51.1575	47.5738	47.0981
		612.5	51.1764	47.5903	47.1165
		612	51.1888	47.6042	47.1306
		611.5	51.1878	47.6031	47.1299
		611	51.1868	47.6043	47.1321
		610.5	51.177	47.6017	47.1324
		610	51.1861	47.616	47.1476
		609.5	51.2005	47.6276	47.162
		609	51.2146	47.6386	47.175
		608.5	51.2172	47.644	47.1841
		608	51.2229	47.6524	47.1933
		607.5	51.2268	47.6596	47.2017
		607	51.2371	47.6701	47.212
		606.5	51.2417	47.6767	47.221
		606	51.2467	47.6848	47.2297
		605.5	51.2448	47.6879	47.2343
		605	51.2486	47.689	47.2373
		604.5	51.2488	47.6979	47.2467
		604	51.2524	47.6999	47.2495
		603.5	51.2568	47.7125	47.2629
		603	51.2646	47.7202	47.2729
		602.5	51.2779	47.7319	47.2898
		602	51.2839	47.7371	47.297
		601.5	51.2924	47.7442	47.3066
		601	51.2863	47.7427	47.3049
		600.5	51.2788	47.7451	47.3089
		600	51.2711	47.7552	47.3174
		599.5	51.2804	47.7651	47.3299
		599	51.2813	47.7689	47.3342
		598.5	51.2907	47.7836	47.3502
		598	51.2935	47.787	47.3559
		597.5	51.3024	47.8007	47.3714
		597	51.2971	47.7982	47.3695
		596.5	51.2993	47.8009	47.3744
		596	51.3007	47.8053	47.3804
		595.5	51.2969	47.8068	47.3835
		595	51.2972	47.8135	47.3906
		594.5	51.3055	47.8233	47.4036
		594	51.3146	47.8324	47.4149
		593.5	51.3302	47.8438	47.4298
		593	51.3338	47.8489	47.4361
		592.5	51.3254	47.8467	47.4346
		592	51.3183	47.8475	47.4365
		591.5	51.3235	47.8614	47.452
		591	51.3241	47.8673	47.4597
		590.5	51.3316	47.874	47.4689
		590	51.3333	47.8748	47.471
		589.5	51.3395	47.8824	47.4807
		589	51.3402	47.8905	47.4888
		588.5	51.3491	47.9028	47.5045
		588	51.3557	47.907	47.512
		587.5	51.3627	47.9149	47.5238
		587	51.3564	47.9126	47.5222
		586.5	51.3453	47.9131	47.5223
		586	51.3368	47.9114	47.5238
		585.5	51.3416	47.9204	47.5347
		585	51.3412	47.9232	47.5388
		584.5	51.3504	47.9323	47.5498
		584	51.3483	47.932	47.5501
		583.5	51.3443	47.937	47.5573
		583	51.3537	47.9461	47.5679
		582.5	51.3566	47.9567	47.581
		582	51.3507	47.9565	47.5814
		581.5	51.3523	47.9593	47.5856
		581	51.347	47.9571	47.5837
		580.5	51.3578	47.9645	47.5941
		580	51.3571	47.9668	47.5979
		579.5	51.361	47.9778	47.6098
		579	51.3559	47.9793	47.6119
		578.5	51.354	47.9815	47.6161
		578	51.3521	47.985	47.6207
		577.5	51.3546	47.9874	47.6243
		577	51.3528	47.9912	47.6291
		576.5	51.3542	47.9944	47.6348
		576	51.3603	48.0028	47.6437
		575.5	51.3659	48.012	47.6518
		575	51.3671	48.0164	47.6559
		574.5	51.3663	48.0227	47.6628
		574	51.3691	48.028	47.6701
		573.5	51.3682	48.0292	47.673
		573	51.3676	48.0303	47.6748
		572.5	51.3737	48.0394	47.6841
		572	51.377	48.0476	47.6925
		571.5	51.3826	48.0582	47.7034
		571	51.3838	48.0611	47.7067
		570.5	51.3819	48.0631	47.7094
		570	51.3765	48.0602	47.7062
		569.5	51.389	48.0718	47.7179
		569	51.3937	48.077	47.7224
		568.5	51.3971	48.0803	47.7268
		568	51.397	48.0851	47.7309
		567.5	51.3907	48.0841	47.7304
		567	51.3994	48.0996	47.7437
		566.5	51.4037	48.1085	47.7528
		566	51.4189	48.1249	47.7686
		565.5	51.4157	48.1272	47.7704
		565	51.4151	48.1294	47.772
		564.5	51.4223	48.132	47.7769
		564	51.4378	48.143	47.7879
		563.5	51.452	48.1571	47.8021
		563	51.457	48.1655	47.8099
		562.5	51.4642	48.1756	47.8194
		562	51.4702	48.1799	47.8241
		561.5	51.4745	48.1871	47.8303
		561	51.4809	48.1932	47.836
		560.5	51.5007	48.2161	47.8582
		560	51.5146	48.2257	47.8673
		559.5	51.5164	48.2288	47.8705
		559	51.5217	48.2328	47.8738
		558.5	51.5275	48.2418	47.8818
		558	51.542	48.2533	47.8932
		557.5	51.5579	48.2709	47.91
		557	51.5647	48.2793	47.9188
		556.5	51.5714	48.2867	47.9251
		556	51.5834	48.2977	47.9358
		555.5	51.5945	48.3056	47.9415
		555	51.5979	48.3113	47.9463
		554.5	51.6089	48.3226	47.957
		554	51.6123	48.3253	47.96
		553.5	51.6367	48.3463	47.9799
		553	51.6445	48.3545	47.9862
		552.5	51.6647	48.377	48.0084
		552	51.6711	48.3852	48.0168
		551.5	51.6829	48.3942	48.026
		551	51.696	48.4048	48.0378
		550.5	51.6977	48.4094	48.0387
		550	51.7	48.412	48.0407
		549.5	51.7019	48.4164	48.0427
		549	51.7093	48.4227	48.0479
		548.5	51.7305	48.4419	48.0672
		548	51.7403	48.4502	48.0748
		547.5	51.7598	48.4705	48.094
		547	51.7664	48.478	48.1001
		546.5	51.7748	48.4869	48.1071
		546	51.7936	48.4984	48.1197
		545.5	51.8118	48.5082	48.13
		545	51.8232	48.5169	48.1394
		544.5	51.8306	48.5256	48.1463
		544	51.8301	48.5287	48.1483
		543.5	51.8476	48.5458	48.1645
		543	51.862	48.5589	48.1763
		542.5	51.873	48.5719	48.1889
		542	51.8813	48.5785	48.1966
		541.5	51.8868	48.5828	48.2018
		541	51.8927	48.59	48.2079
		540.5	51.9034	48.597	48.2132
		540	51.9074	48.6016	48.2165
		539.5	51.9144	48.6026	48.219
		539	51.9284	48.6122	48.2296
		538.5	51.9364	48.6216	48.2381
		538	51.945	48.6378	48.2512
		537.5	51.9518	48.6488	48.2598
		537	51.9559	48.651	48.2619
		536.5	51.963	48.6504	48.2629
		536	51.9721	48.655	48.268
		535.5	51.9845	48.6674	48.28
		535	51.9896	48.6788	48.2898
		534.5	51.9967	48.69	48.3003
		534	51.9965	48.6899	48.3003
		533.5	52.0171	48.7089	48.3194
		533	52.0299	48.7172	48.3291
		532.5	52.0404	48.7233	48.3353
		532	52.044	48.7272	48.3395
		531.5	52.0353	48.7258	48.3362
		531	52.0312	48.7255	48.335
		530.5	52.0394	48.7307	48.3389
		530	52.0414	48.7302	48.3383
		529.5	52.0617	48.7499	48.3588
		529	52.0608	48.7525	48.3619
		528.5	52.078	48.7683	48.3783
		528	52.0759	48.7691	48.3768
		527.5	52.0854	48.7774	48.3831
		527	52.0823	48.7766	48.3828
		526.5	52.0847	48.7804	48.3886
		526	52.0827	48.7794	48.3888
		525.5	52.0919	48.787	48.3973
		525	52.0998	48.7919	48.4028
		524.5	52.1111	48.8008	48.4118
		524	52.1118	48.8039	48.4138
		523.5	52.1107	48.8077	48.4162
		523	52.1089	48.8074	48.4153
		522.5	52.1065	48.8097	48.4157
		522	52.1051	48.8089	48.4147
		521.5	52.1058	48.8117	48.4176
		521	52.1128	48.8168	48.4242
		520.5	52.1176	48.8229	48.4294
		520	52.1245	48.8244	48.4315
		519.5	52.1109	48.8162	48.4234
		519	52.1115	48.8154	48.4229
		518.5	52.1108	48.8139	48.4215
		518	52.1189	48.819	48.4269
		517.5	52.124	48.8236	48.4306
		517	52.1337	48.8293	48.4366
		516.5	52.117	48.8239	48.4287
		516	52.1188	48.8273	48.4328
		515.5	52.1111	48.8282	48.4324
		515	52.1248	48.83	48.4369
		514.5	52.1161	48.8231	48.4302
		514	52.1132	48.8204	48.4275
		513.5	52.1014	48.815	48.4217
		513	52.1053	48.8151	48.4217
		512.5	52.0942	48.8132	48.4198
		512	52.0956	48.8145	48.4203
		511.5	52.0936	48.8143	48.4199
		511	52.085	48.8083	48.4133
		510.5	52.0876	48.8112	48.416
		510	52.0813	48.8092	48.4149
		509.5	52.0828	48.8093	48.4156
		509	52.0756	48.8047	48.4119
		508.5	52.0678	48.8017	48.4093
		508	52.0647	48.7998	48.4076
		507.5	52.0577	48.7963	48.4026
		507	52.0521	48.7938	48.3993
		506.5	52.0504	48.7907	48.397
		506	52.0504	48.7882	48.3961
		505.5	52.057	48.7915	48.3991
		505	52.0544	48.7892	48.3963
		504.5	52.0318	48.7744	48.3779
		504	52.0182	48.7698	48.3713
		503.5	52.008	48.7637	48.3652
		503	52.0233	48.7757	48.3797
		502.5	52.0277	48.78	48.3856
		502	52.0329	48.7824	48.3886
		501.5	52.031	48.7859	48.3906
		501	52.0344	48.7913	48.3949
		500.5	52.0289	48.7907	48.3934
		500	52.0282	48.7897	48.3922
		499.5	52.0406	48.7959	48.4008
		499	52.0481	48.8016	48.4064
		498.5	52.0569	48.811	48.4158
		498	52.0502	48.811	48.414
		497.5	52.0371	48.8058	48.4074
		497	52.0326	48.802	48.4024
		496.5	52.0342	48.8104	48.4102
		496	52.039	48.8176	48.4185
		495.5	52.047	48.8325	48.4322
		495	52.0458	48.8332	48.4326
		494.5	52.0541	48.8406	48.441
		494	52.0656	48.8518	48.4526
		493.5	52.0767	48.8642	48.4641
		493	52.0819	48.8735	48.4719
		492.5	52.0989	48.8858	48.4858
		492	52.1113	48.9012	48.5022
		491.5	52.1192	48.9065	48.5076
		491	52.1167	48.9113	48.5112
		490.5	52.1329	48.9285	48.5285
		490	52.1379	48.9351	48.5354
		489.5	52.1458	48.9482	48.5472
		489	52.1431	48.9478	48.5474
		488.5	52.1602	48.9699	48.5699
		488	52.1717	48.9777	48.5808
		487.5	52.1843	48.9953	48.5989
		487	52.1837	48.997	48.6005
		486.5	52.1852	49.0068	48.6095
		486	52.1962	49.0157	48.6181
		485.5	52.2165	49.0357	48.6389
		485	52.2404	49.0548	48.6598
		484.5	52.244	49.065	48.6706
		484	52.2505	49.0759	48.6813
		483.5	52.2476	49.0806	48.6861
		483	52.2562	49.0901	48.6962
		482.5	52.2741	49.1031	48.7111
		482	52.2929	49.121	48.7303
		481.5	52.311	49.1394	48.749
		481	52.3109	49.1443	48.7553
		480.5	52.3127	49.1499	48.7631
		480	52.3175	49.1579	48.7718
		479.5	52.3334	49.1734	48.7868
		479	52.3409	49.1834	48.7976
		478.5	52.3534	49.1992	48.8138
		478	52.3609	49.2111	48.8275
		477.5	52.3629	49.2203	48.835
		477	52.3687	49.2259	48.8414
		476.5	52.376	49.2281	48.8449
		476	52.386	49.2343	48.852
		475.5	52.3931	49.2415	48.861
		475	52.3937	49.249	48.8674
		474.5	52.398	49.2548	48.8749
		474	52.4083	49.2635	48.8847
		473.5	52.4219	49.273	48.8964
		473	52.4213	49.2737	48.8978
		472.5	52.423	49.2788	48.9044
		472	52.4209	49.2848	48.9102
		471.5	52.4256	49.2909	48.9172
		471	52.4322	49.3011	48.9286
		470.5	52.4335	49.3031	48.9305
		470	52.4351	49.3095	48.9387
		469.5	52.438	49.3138	48.9424
		469	52.4445	49.319	48.9502
		468.5	52.4425	49.3251	48.956
		468	52.444	49.3306	48.9616
		467.5	52.4373	49.3268	48.958
		467	52.4392	49.3295	48.9615
		466.5	52.4389	49.3255	48.9617
		466	52.4424	49.3299	48.9677
		465.5	52.4509	49.3422	48.9803
		465	52.4508	49.3495	48.9861
		464.5	52.4613	49.3618	49.0005
		464	52.4543	49.3597	48.9982
		463.5	52.4521	49.3611	49.003
		463	52.445	49.3588	49.0008
		462.5	52.4409	49.356	48.9992
		462	52.4399	49.3638	49.0061
		461.5	52.4391	49.3633	49.0061
		461	52.4385	49.3633	49.0078
		460.5	52.4324	49.3591	49.0065
		460	52.4275	49.3627	49.0112
		459.5	52.4294	49.372	49.0206
		459	52.426	49.3703	49.0198
		458.5	52.421	49.3633	49.0138
		458	52.4059	49.3532	49.005
		457.5	52.4018	49.3548	49.0097
		457	52.3992	49.3583	49.0148
		456.5	52.4113	49.3715	49.029
		456	52.4025	49.371	49.0273
		455.5	52.3996	49.3788	49.035
		455	52.3858	49.3698	49.0289
		454.5	52.3839	49.3725	49.0348
		454	52.3819	49.3708	49.0338
		453.5	52.3818	49.3749	49.0399
		453	52.3791	49.3794	49.0444
		452.5	52.3887	49.3911	49.0546
		452	52.3882	49.3956	49.0592
		451.5	52.3884	49.3959	49.0609
		451	52.3918	49.4038	49.0692
		450.5	52.3994	49.416	49.0813
		450	52.3999	49.4235	49.0873
		449.5	52.3894	49.4239	49.0845
		449	52.3967	49.4326	49.0926
		448.5	52.4038	49.4447	49.1042
		448	52.4074	49.4482	49.1087
		447.5	52.3922	49.4468	49.1047
		447	52.392	49.4526	49.1087
		446.5	52.4195	49.4757	49.1277
		446	52.4397	49.4898	49.1413
		445.5	52.4563	49.5048	49.1542
		445	52.4652	49.5124	49.1634
		444.5	52.4608	49.5137	49.1603
		444	52.4685	49.5242	49.1694
		443.5	52.4785	49.5378	49.1782
		443	52.4859	49.5429	49.1813
		442.5	52.5078	49.5616	49.1987
		442	52.5109	49.5654	49.2002
		441.5	52.5241	49.5778	49.2111
		441	52.5222	49.575	49.2036
		440.5	52.5384	49.5868	49.2122
		440	52.546	49.5923	49.216
		439.5	52.5634	49.6021	49.2264
		439	52.5741	49.6073	49.2293
		438.5	52.5813	49.6168	49.2338
		438	52.5857	49.6216	49.2361
		437.5	52.5703	49.6155	49.2237
		437	52.5799	49.6197	49.2288
		436.5	52.5812	49.6196	49.2237
		436	52.5931	49.6258	49.2283
		435.5	52.6044	49.6316	49.2308
		435	52.5932	49.6227	49.2199
		434.5	52.5896	49.6096	49.2049
		434	52.5877	49.6044	49.1988
		433.5	52.6015	49.6131	49.2059
		433	52.6112	49.619	49.2108
		432.5	52.618	49.6244	49.2123
		432	52.6259	49.6297	49.2148
		431.5	52.6237	49.6291	49.2094
		431	52.6224	49.6287	49.2064
		430.5	52.6124	49.6176	49.1932
		430	52.6121	49.6113	49.1891
		429.5	52.6091	49.608	49.1816
		429	52.6076	49.6056	49.1786
		428.5	52.5979	49.5941	49.1615
		428	52.5881	49.5876	49.153
		427.5	52.5726	49.5747	49.1401
		427	52.5783	49.5732	49.1369
		426.5	52.5681	49.567	49.1269
		426	52.5683	49.5622	49.1189
		425.5	52.5744	49.574	49.1297
		425	52.5904	49.5841	49.1396
		424.5	52.5851	49.5783	49.1327
		424	52.5792	49.5744	49.1266
		423.5	52.5682	49.5707	49.1192
		423	52.5729	49.5754	49.1236
		422.5	52.5657	49.576	49.1215
		422	52.5572	49.5656	49.109
		421.5	52.574	49.5872	49.1278
		421	52.5897	49.6023	49.1422
		420.5	52.6025	49.6244	49.1641
		420	52.6061	49.6417	49.1846
		419.5	52.6083	49.6411	49.1793
		419	52.6146	49.6484	49.1818
		418.5	52.6148	49.654	49.1878
		418	52.6444	49.6773	49.2127
		417.5	52.6661	49.696	49.2308
		417	52.6745	49.7139	49.2465
		416.5	52.6707	49.7157	49.2422
		416	52.6851	49.7337	49.2599
		415.5	52.6777	49.7344	49.258
		415	52.6941	49.7527	49.2767
		414.5	52.6847	49.7392	49.2587
		414	52.6947	49.7503	49.2724
		413.5	52.688	49.7463	49.2678
		413	52.6955	49.7564	49.2749
		412.5	52.731	49.7912	49.3074
		412	52.7376	49.7891	49.3076
		411.5	52.7702	49.8117	49.3348
		411	52.7661	49.8065	49.3265
		410.5	52.7731	49.819	49.3363
		410	52.7648	49.8115	49.326
		409.5	52.7515	49.8017	49.317
		409	52.7347	49.797	49.3104
		408.5	52.7458	49.8055	49.3199
		408	52.7482	49.8087	49.3217
		407.5	52.7365	49.8058	49.3162
		407	52.7369	49.8127	49.3192
		406.5	52.7416	49.8171	49.324
		406	52.7396	49.8206	49.3258
		405.5	52.7556	49.8155	49.3227
		405	52.7472	49.8206	49.3239
		404.5	52.7624	49.8336	49.3378
		404	52.753	49.8412	49.3416
		403.5	52.7627	49.8494	49.3497
		403	52.7555	49.8439	49.3425
		402.5	52.7546	49.8432	49.3385
		402	52.7617	49.8494	49.3441
		401.5	52.7678	49.8641	49.3561
		401	52.7659	49.8705	49.3615
		400.5	52.7559	49.8725	49.3593
		400	52.7426	49.869	49.3504
		399.5	52.7663	49.8735	49.3572
		399	52.7656	49.8729	49.3573
		398.5	52.7656	49.8636	49.3477
		398	52.7617	49.8692	49.3523
		397.5	52.7651	49.8743	49.3496
		397	52.779	49.8932	49.3632
		396.5	52.8105	49.9136	49.3781
		396	52.8211	49.9244	49.3867
		395.5	52.8331	49.9367	49.3944
		395	52.8316	49.939	49.3967
		394.5	52.8342	49.9397	49.3925
		394	52.823	49.9288	49.3808
		393.5	52.817	49.9107	49.361
		393	52.8252	49.9181	49.368
		392.5	52.8276	49.9248	49.3689
		392	52.8303	49.9304	49.3714
		391.5	52.8299	49.9395	49.377
		391	52.8447	49.9494	49.3863
		390.5	52.8527	49.9497	49.3874
		390	52.8468	49.9491	49.3852
		389.5	52.842	49.9467	49.379
		389	52.8448	49.9529	49.3804
		388.5	52.8328	49.9459	49.3691
		388	52.8524	49.9696	49.3899
		387.5	52.8578	49.9719	49.393
		387	52.881	49.9877	49.408
		386.5	52.8945	50.0089	49.4278
		386	52.9056	50.0269	49.4419
		385.5	52.8984	50.039	49.4486
		385	52.8824	50.0215	49.4315
		384.5	52.876	50.0198	49.4283
		384	52.8796	50.0233	49.4323
		383.5	52.8847	50.031	49.4359
		383	52.8886	50.0388	49.4392
		382.5	52.8647	50.0167	49.4154
		382	52.8719	50.023	49.4215
		381.5	52.8775	50.0144	49.4139
		381	52.8896	50.0209	49.4184
		380.5	52.8933	50.0316	49.4243
		380	52.8807	50.0394	49.4277

## Sheet: Figure 2g
Figure 2g
		Wavelength (nm)	Transmittance (%)					Frequency (Hz)	Transmittance (%)					Frequency (Hz)	Phase (°)
	Data 1		0.42	0.56	0.63		Data 2		0.42	0.56	0.63		Data 3		0.42	0.56	0.63
		780	56.89	45.2351	36.6718			10078.1	11324.4	11937.3	15024.1			10078.1	-66.7511	-59.8928	-45.3746
		779.5	56.8875	45.2385	36.6631			8015.62	13784.2	14519.1	18389.3			8015.62	-70.7013	-64.6956	-51.181
		779	56.8812	45.2514	36.6735			6328.12	17023	17972.8	22864.8			6328.12	-74.059	-68.9676	-56.7407
		778.5	56.8909	45.2636	36.6853			5015.62	21051.2	22314.9	28532.3			5015.62	-76.8194	-72.5295	-61.7044
		778	56.8961	45.2675	36.6989			3984.38	26039.8	27891.2	35655.2			3984.38	-79.0648	-75.3591	-66.0052
		777.5	56.9158	45.2778	36.7058			3170.96	32339.3	34724.2	44752.6			3170.96	-80.7317	-77.7195	-69.7357
		777	56.9092	45.2743	36.7093			2527.57	40107	43014.9	55971.9			2527.57	-82.0711	-79.7207	-72.7742
		776.5	56.9216	45.2804	36.7074			1976.1	50523.2	55018.3	71217.6			1976.1	-83.3345	-81.4496	-75.5968
		776	56.9294	45.2867	36.707			1577.52	63743.5	68528.3	89483.7			1577.52	-84.2271	-82.5371	-77.6647
		775.5	56.9376	45.2998	36.7101			1265.62	78033.8	85144.2	111090			1265.62	-84.9499	-83.641	-79.3878
		775	56.926	45.2994	36.7081			998.264	98381.3	105643	140730			998.264	-85.5175	-84.5468	-80.9092
		774.5	56.9177	45.309	36.7123			796.875	121382	132439	175664			796.875	-86.053	-85.2322	-82.112
		774	56.9187	45.3106	36.7098			627.79	152980	168090	222858			627.79	-86.3993	-85.8802	-83.1323
		773.5	56.9324	45.3235	36.7196			505.515	188427	210963	277026			505.515	-86.6933	-86.3265	-83.8973
		773	56.9443	45.3297	36.72			397.995	237110	268011	352104			397.995	-86.924	-86.7412	-84.6125
		772.5	56.9404	45.3366	36.7142			315.505	297889	335977	445193			315.505	-87.068	-87.0642	-85.1813
		772	56.9397	45.3393	36.7135			252.404	368523	416852	557372			252.404	-87.2227	-87.3396	-85.6693
		771.5	56.9404	45.337	36.7164			198.623	460008	538134	694648			198.623	-87.2775	-87.5558	-86.0583
		771	56.9432	45.3368	36.7214			158.362	577580	668702	881852			158.362	-87.3731	-87.7313	-86.4109
		770.5	56.94	45.3481	36.727			125.558	713877	848799	1099150			125.558	-87.462	-87.9274	-86.7026
		770	56.9431	45.3539	36.7305			100.446	885421	1060220	1376150			100.446	-87.5593	-88.0436	-86.9284
		769.5	56.9471	45.3647	36.7385			79.0028	1133860	1306970	1767230			79.0028	-87.6366	-88.1356	-86.9582
		769	56.9489	45.3717	36.7346			63.3446	1344430	1655180	2068390			63.3446	-88.192	-88.5822	-87.4807
		768.5	56.9566	45.3667	36.742			49.867	1765320	2001630	2803690			49.867	-87.544	-87.9702	-87.6244
		768	56.9566	45.3701	36.7394			39.7246	2124460	2693140	3456430			39.7246	-88.056	-88.3381	-87.7447
		767.5	56.9534	45.3725	36.745			31.6723	2699800	3074850	4216210			31.6723	-87.725	-88.8225	-87.8844
		767	56.9504	45.3796	36.7356			24.9335	3627820	4072250	5561600			24.9335	-88.0996	-88.4909	-87.7844
		766.5	56.9692	45.3868	36.7578			19.8623	4410800	4845830	6836620			19.8623	-88.035	-88.3769	-87.8945
		766	56.9808	45.3857	36.7619			15.8361	5843990	5987110	9206170			15.8361	-88.6424	-88.9705	-87.8556
		765.5	56.9908	45.3975	36.7689			12.4008	6790810	7927350	10395300			12.4008	-87.6012	-89.0056	-88.3409
		765	56.9791	45.401	36.7585			9.93114	8359960	10362900	13593500			9.93114	-87.9913	-88.1543	-87.8808
		764.5	56.9747	45.4035	36.7498			7.94491	10887800	12288800	17582700			7.94491	-87.8536	-88.3899	-87.606
		764	56.9785	45.4057	36.7516			6.31738	13389000	15626600	21564600			6.31738	-87.6415	-87.9118	-87.5543
		763.5	56.9915	45.4157	36.7608			5.00801	16778900	19861500	26641100			5.00801	-87.4642	-87.8744	-87.3443
		763	56.9879	45.4205	36.767			3.94571	21650700	24679700	34547900			3.94571	-87.2751	-88.0707	-87.1013
		762.5	56.9858	45.4327	36.7694			3.15869	26580900	30103700	42828600			3.15869	-87.0934	-87.3048	-86.8453
		762	56.9832	45.4351	36.7707			2.50401	33166100	38628700	54653200			2.50401	-86.5863	-87.1828	-86.442
		761.5	56.9915	45.4402	36.766			1.99808	41009200	47764000	68295600			1.99808	-86.1444	-86.7888	-85.9752
		761	57.0089	45.4352	36.767			1.58469	55176900	65595000	91209500			1.58469	-85.4089	-85.6363	-85.3986
		760.5	57.0018	45.4379	36.7642			1.26689	68236000	79622400	112416000			1.26689	-85.3665	-85.7232	-84.6615
		760	57.0133	45.4539	36.7726			0.99904	84192800	105706000	141980000			0.99904	-84.5149	-84.9891	-83.7705
		759.5	57.004	45.4661	36.7719
		759	57.0107	45.4718	36.7777
		758.5	57.0165	45.4692	36.7825
		758	57.018	45.4708	36.7806
		757.5	57.0239	45.4754	36.7772
		757	57.021	45.4855	36.7717
		756.5	57.0348	45.4965	36.7699
		756	57.036	45.5027	36.77
		755.5	57.0479	45.5091	36.7782
		755	57.0554	45.5115	36.783
		754.5	57.0441	45.5121	36.7813
		754	57.0469	45.512	36.782
		753.5	57.0401	45.5202	36.7791
		753	57.0536	45.5324	36.7896
		752.5	57.0507	45.5311	36.7966
		752	57.0453	45.5371	36.8014
		751.5	57.0436	45.5391	36.7949
		751	57.0491	45.5462	36.792
		750.5	57.0562	45.5483	36.7935
		750	57.0556	45.5453	36.7949
		749.5	57.0638	45.5548	36.8082
		749	57.0658	45.5505	36.8073
		748.5	57.0749	45.5551	36.8089
		748	57.0849	45.56	36.8106
		747.5	57.0967	45.589	36.8157
		747	57.0928	45.5899	36.8186
		746.5	57.0956	45.6068	36.8284
		746	57.0971	45.6067	36.8222
		745.5	57.1019	45.6207	36.8308
		745	57.1034	45.6213	36.8329
		744.5	57.0945	45.6153	36.8278
		744	57.0858	45.6102	36.8203
		743.5	57.0916	45.6067	36.8145
		743	57.1	45.6171	36.823
		742.5	57.1186	45.6249	36.8237
		742	57.1146	45.6287	36.824
		741.5	57.1118	45.6329	36.8148
		741	57.1112	45.6407	36.8143
		740.5	57.1197	45.6557	36.8148
		740	57.1129	45.6516	36.8056
		739.5	57.1243	45.6678	36.8038
		739	57.1269	45.6758	36.8073
		738.5	57.1357	45.6839	36.8182
		738	57.1372	45.6914	36.8274
		737.5	57.1304	45.6863	36.8249
		737	57.1278	45.6875	36.817
		736.5	57.134	45.6871	36.8114
		736	57.1394	45.6943	36.8113
		735.5	57.1384	45.6883	36.8192
		735	57.1446	45.6926	36.8239
		734.5	57.1433	45.6989	36.8262
		734	57.1488	45.7082	36.8364
		733.5	57.1566	45.7199	36.8376
		733	57.1665	45.7229	36.837
		732.5	57.1625	45.7329	36.8363
		732	57.1597	45.733	36.833
		731.5	57.1529	45.7339	36.8283
		731	57.1621	45.7344	36.824
		730.5	57.1783	45.7481	36.8264
		730	57.1898	45.7563	36.8344
		729.5	57.1835	45.7613	36.8443
		729	57.1817	45.7651	36.8473
		728.5	57.1817	45.7657	36.8509
		728	57.1959	45.7726	36.848
		727.5	57.208	45.7761	36.8482
		727	57.2037	45.7812	36.8473
		726.5	57.192	45.7854	36.8421
		726	57.1908	45.7864	36.8339
		725.5	57.1913	45.7885	36.8313
		725	57.2039	45.7972	36.8347
		724.5	57.2077	45.8001	36.8325
		724	57.2149	45.8066	36.8376
		723.5	57.2247	45.8139	36.8436
		723	57.2285	45.8233	36.849
		722.5	57.2389	45.8374	36.8485
		722	57.2346	45.843	36.8448
		721.5	57.2388	45.8491	36.845
		721	57.2401	45.8464	36.8431
		720.5	57.2438	45.846	36.8455
		720	57.2534	45.8496	36.8557
		719.5	57.2437	45.8532	36.8489
		719	57.2518	45.8601	36.8554
		718.5	57.2494	45.8737	36.8456
		718	57.2552	45.8794	36.8543
		717.5	57.2665	45.8828	36.8487
		717	57.2632	45.8817	36.8506
		716.5	57.275	45.8943	36.8586
		716	57.2754	45.8948	36.8584
		715.5	57.2824	45.9018	36.8514
		715	57.2805	45.9	36.8473
		714.5	57.2961	45.9078	36.8574
		714	57.2942	45.9204	36.869
		713.5	57.3118	45.9328	36.8792
		713	57.3124	45.949	36.8867
		712.5	57.327	45.9421	36.8805
		712	57.3293	45.946	36.8734
		711.5	57.328	45.9487	36.8702
		711	57.3314	45.9565	36.8717
		710.5	57.3302	45.9728	36.8761
		710	57.3346	45.9748	36.8826
		709.5	57.3469	45.9806	36.8811
		709	57.3529	45.9809	36.8816
		708.5	57.359	45.9933	36.8817
		708	57.3566	45.9944	36.8855
		707.5	57.3687	46.0098	36.8984
		707	57.3731	46.0072	36.8993
		706.5	57.3765	46.0147	36.9018
		706	57.3773	46.0137	36.901
		705.5	57.3848	46.0249	36.9022
		705	57.3901	46.0286	36.904
		704.5	57.3937	46.0455	36.9049
		704	57.3972	46.0491	36.9095
		703.5	57.4092	46.0529	36.9148
		703	57.4145	46.0519	36.9194
		702.5	57.4177	46.0598	36.9163
		702	57.4224	46.0675	36.9224
		701.5	57.431	46.0801	36.9206
		701	57.4336	46.0845	36.9192
		700.5	57.4462	46.093	36.9279
		700	57.4527	46.1029	36.9349
		699.5	57.4581	46.1078	36.9422
		699	57.4534	46.1105	36.9437
		698.5	57.4601	46.1177	36.9493
		698	57.464	46.1265	36.9521
		697.5	57.4803	46.1442	36.9538
		697	57.473	46.1484	36.9565
		696.5	57.4855	46.1537	36.9626
		696	57.4943	46.1626	36.9691
		695.5	57.5085	46.1691	36.9677
		695	57.5093	46.1803	36.9691
		694.5	57.5214	46.1928	36.9778
		694	57.5328	46.2033	36.9849
		693.5	57.5362	46.2171	36.99
		693	57.5464	46.2231	36.9962
		692.5	57.5454	46.2349	37.0067
		692	57.5464	46.2399	37.011
		691.5	57.5572	46.2588	37.0195
		691	57.5709	46.2714	37.0207
		690.5	57.5808	46.2804	37.0249
		690	57.5896	46.2906	37.0346
		689.5	57.6048	46.3002	37.05
		689	57.6183	46.3136	37.0638
		688.5	57.6359	46.3307	37.067
		688	57.6413	46.3457	37.069
		687.5	57.6432	46.3625	37.0782
		687	57.6462	46.3678	37.0852
		686.5	57.6577	46.3784	37.0953
		686	57.6653	46.3851	37.0995
		685.5	57.6875	46.3986	37.113
		685	57.6972	46.4058	37.1147
		684.5	57.7106	46.4145	37.1286
		684	57.7244	46.4252	37.1361
		683.5	57.7309	46.4397	37.1593
		683	57.7357	46.4471	37.1625
		682.5	57.736	46.4599	37.1722
		682	57.7493	46.4687	37.1714
		681.5	57.7561	46.4791	37.1869
		681	57.7712	46.4879	37.1954
		680.5	57.7779	46.5046	37.2068
		680	57.7872	46.512	37.2136
		679.5	57.7872	46.5204	37.223
		679	57.7866	46.5173	37.2286
		678.5	57.7957	46.5247	37.2388
		678	57.8066	46.5249	37.24
		677.5	57.8117	46.5353	37.2497
		677	57.8165	46.5434	37.2553
		676.5	57.8244	46.5547	37.263
		676	57.827	46.5574	37.2633
		675.5	57.8428	46.5692	37.279
		675	57.8381	46.5798	37.2829
		674.5	57.8557	46.5924	37.2969
		674	57.862	46.6043	37.3057
		673.5	57.8646	46.6151	37.3165
		673	57.862	46.6193	37.3165
		672.5	57.875	46.6275	37.328
		672	57.8878	46.6279	37.3289
		671.5	57.9035	46.645	37.3505
		671	57.9079	46.6481	37.3576
		670.5	57.9162	46.6645	37.3674
		670	57.9131	46.6718	37.3706
		669.5	57.9241	46.6848	37.3793
		669	57.9314	46.6942	37.3871
		668.5	57.9367	46.7022	37.397
		668	57.9367	46.7053	37.4023
		667.5	57.9448	46.7127	37.4123
		667	57.9578	46.7209	37.4242
		666.5	57.978	46.7384	37.4392
		666	57.9858	46.7514	37.4503
		665.5	57.9922	46.7498	37.4569
		665	57.9956	46.7626	37.4658
		664.5	58.0039	46.763	37.4729
		664	58.0117	46.7793	37.4821
		663.5	58.0203	46.7915	37.494
		663	58.0248	46.8012	37.5014
		662.5	58.0303	46.8118	37.5223
		662	58.0333	46.819	37.5233
		661.5	58.0401	46.8324	37.5356
		661	58.0513	46.8404	37.5371
		660.5	58.0662	46.8528	37.5531
		660	58.0741	46.8575	37.5601
		659.5	58.0816	46.867	37.5703
		659	58.0918	46.8815	37.5816
		658.5	58.099	46.8858	37.5977
		658	58.1078	46.887	37.6056
		657.5	58.1202	46.8966	37.6125
		657	58.123	46.9083	37.618
		656.5	58.1302	46.9221	37.6262
		656	58.1336	46.9284	37.633
		655.5	58.141	46.9331	37.6437
		655	58.1477	46.9406	37.6536
		654.5	58.165	46.9585	37.666
		654	58.1743	46.9687	37.6783
		653.5	58.186	46.9801	37.6962
		653	58.1837	46.9785	37.7076
		652.5	58.1923	46.9971	37.7185
		652	58.1949	46.9999	37.718
		651.5	58.2038	47.0136	37.7191
		651	58.2028	47.0102	37.7258
		650.5	58.207	47.0222	37.7389
		650	58.2088	47.0211	37.7486
		649.5	58.2259	47.0309	37.759
		649	58.233	47.0388	37.7682
		648.5	58.2432	47.0506	37.7772
		648	58.2432	47.056	37.7889
		647.5	58.2587	47.061	37.8024
		647	58.265	47.0739	37.8133
		646.5	58.2749	47.0897	37.8262
		646	58.2691	47.097	37.8314
		645.5	58.279	47.1052	37.84
		645	58.2832	47.11	37.8448
		644.5	58.2959	47.1278	37.8571
		644	58.2989	47.1332	37.8703
		643.5	58.2983	47.1419	37.8799
		643	58.306	47.1486	37.8841
		642.5	58.3162	47.1511	37.8901
		642	58.3353	47.1585	37.8957
		641.5	58.3402	47.1595	37.9081
		641	58.358	47.1696	37.9136
		640.5	58.3599	47.1822	37.9277
		640	58.3718	47.1947	37.9371
		639.5	58.3763	47.2045	37.9485
		639	58.3861	47.2112	37.9577
		638.5	58.3998	47.2247	37.9696
		638	58.4052	47.2301	37.9791
		637.5	58.4067	47.2359	37.9916
		637	58.4087	47.24	37.9955
		636.5	58.41	47.247	38.0059
		636	58.4124	47.255	38.0088
		635.5	58.4222	47.2662	38.0226
		635	58.4328	47.2773	38.0277
		634.5	58.4359	47.2861	38.0376
		634	58.4336	47.2866	38.0466
		633.5	58.4396	47.2959	38.0544
		633	58.4459	47.3041	38.06
		632.5	58.4691	47.3186	38.0699
		632	58.4735	47.3193	38.0808
		631.5	58.4771	47.3293	38.0941
		631	58.4807	47.3311	38.1029
		630.5	58.4909	47.3414	38.108
		630	58.4988	47.3443	38.1174
		629.5	58.4963	47.3502	38.1256
		629	58.5	47.3602	38.1326
		628.5	58.505	47.3679	38.1472
		628	58.5097	47.375	38.1472
		627.5	58.5106	47.3797	38.151
		627	58.524	47.3874	38.1578
		626.5	58.5384	47.3992	38.1736
		626	58.5434	47.3999	38.1797
		625.5	58.546	47.4094	38.1836
		625	58.5519	47.4155	38.1952
		624.5	58.5633	47.426	38.2022
		624	58.5711	47.4343	38.2054
		623.5	58.5752	47.434	38.2078
		623	58.5746	47.4394	38.2124
		622.5	58.5831	47.4429	38.2243
		622	58.5896	47.4475	38.2296
		621.5	58.605	47.4628	38.2412
		621	58.612	47.4676	38.2449
		620.5	58.6124	47.4814	38.2535
		620	58.6196	47.4838	38.2604
		619.5	58.6199	47.493	38.2715
		619	58.6297	47.5032	38.28
		618.5	58.6412	47.5108	38.2919
		618	58.6666	47.5262	38.3052
		617.5	58.6718	47.5284	38.3127
		617	58.6737	47.5324	38.3185
		616.5	58.6704	47.5338	38.3177
		616	58.6761	47.5427	38.318
		615.5	58.682	47.5508	38.3251
		615	58.6857	47.5531	38.3289
		614.5	58.6896	47.5579	38.3425
		614	58.6946	47.5663	38.3492
		613.5	58.6966	47.5661	38.35
		613	58.7075	47.5738	38.3558
		612.5	58.7219	47.5903	38.3614
		612	58.7431	47.6042	38.3771
		611.5	58.7435	47.6031	38.3842
		611	58.748	47.6043	38.3907
		610.5	58.7405	47.6017	38.3888
		610	58.7544	47.616	38.4018
		609.5	58.7648	47.6276	38.4084
		609	58.7765	47.6386	38.4116
		608.5	58.7808	47.644	38.4094
		608	58.7902	47.6524	38.4169
		607.5	58.79	47.6596	38.4275
		607	58.8015	47.6701	38.4408
		606.5	58.8148	47.6767	38.4464
		606	58.8245	47.6848	38.454
		605.5	58.8246	47.6879	38.4554
		605	58.8244	47.689	38.4523
		604.5	58.8227	47.6979	38.4617
		604	58.8421	47.6999	38.4682
		603.5	58.8555	47.7125	38.4854
		603	58.8639	47.7202	38.4857
		602.5	58.869	47.7319	38.4872
		602	58.8733	47.7371	38.4886
		601.5	58.8785	47.7442	38.4927
		601	58.8863	47.7427	38.4998
		600.5	58.8921	47.7451	38.5092
		600	58.9044	47.7552	38.5366
		599.5	58.9082	47.7651	38.5402
		599	58.9119	47.7689	38.5456
		598.5	58.9249	47.7836	38.5611
		598	58.9326	47.787	38.5584
		597.5	58.9441	47.8007	38.5698
		597	58.9403	47.7982	38.5698
		596.5	58.9422	47.8009	38.5771
		596	58.946	47.8053	38.5802
		595.5	58.9542	47.8068	38.5896
		595	58.9574	47.8135	38.5991
		594.5	58.9582	47.8233	38.6005
		594	58.9672	47.8324	38.6006
		593.5	58.978	47.8438	38.602
		593	58.9817	47.8489	38.6061
		592.5	58.9872	47.8467	38.6148
		592	58.9918	47.8475	38.6202
		591.5	59.0054	47.8614	38.6326
		591	59.0136	47.8673	38.6366
		590.5	59.0157	47.874	38.6407
		590	59.0303	47.8748	38.6449
		589.5	59.0337	47.8824	38.6497
		589	59.0374	47.8905	38.6608
		588.5	59.0392	47.9028	38.6613
		588	59.0364	47.907	38.6558
		587.5	59.047	47.9149	38.6524
		587	59.0483	47.9126	38.6572
		586.5	59.0605	47.9131	38.6698
		586	59.0612	47.9114	38.674
		585.5	59.0735	47.9204	38.6814
		585	59.0818	47.9232	38.687
		584.5	59.0856	47.9323	38.6871
		584	59.0795	47.932	38.6882
		583.5	59.079	47.937	38.6946
		583	59.0836	47.9461	38.6982
		582.5	59.0963	47.9567	38.7062
		582	59.0996	47.9565	38.7089
		581.5	59.1058	47.9593	38.7093
		581	59.1088	47.9571	38.7112
		580.5	59.1231	47.9645	38.7082
		580	59.1241	47.9668	38.7077
		579.5	59.135	47.9778	38.7178
		579	59.1333	47.9793	38.7214
		578.5	59.1375	47.9815	38.7238
		578	59.1398	47.985	38.7207
		577.5	59.146	47.9874	38.7214
		577	59.1425	47.9912	38.7243
		576.5	59.1402	47.9944	38.722
		576	59.1421	48.0028	38.7241
		575.5	59.1563	48.012	38.7299
		575	59.1612	48.0164	38.7398
		574.5	59.1633	48.0227	38.7426
		574	59.1677	48.028	38.7438
		573.5	59.1701	48.0292	38.7374
		573	59.1843	48.0303	38.7433
		572.5	59.1857	48.0394	38.7426
		572	59.1826	48.0476	38.7452
		571.5	59.1805	48.0582	38.7452
		571	59.1753	48.0611	38.7438
		570.5	59.1878	48.0631	38.7452
		570	59.1867	48.0602	38.7471
		569.5	59.1886	48.0718	38.7484
		569	59.1969	48.077	38.7535
		568.5	59.1996	48.0803	38.7493
		568	59.2059	48.0851	38.7564
		567.5	59.2042	48.0841	38.759
		567	59.208	48.0996	38.773
		566.5	59.2119	48.1085	38.7769
		566	59.2163	48.1249	38.7827
		565.5	59.2197	48.1272	38.7862
		565	59.22	48.1294	38.7901
		564.5	59.2256	48.132	38.7852
		564	59.2323	48.143	38.785
		563.5	59.2282	48.1571	38.7839
		563	59.2284	48.1655	38.7915
		562.5	59.2313	48.1756	38.8
		562	59.2384	48.1799	38.7953
		561.5	59.2488	48.1871	38.7997
		561	59.2511	48.1932	38.8065
		560.5	59.2613	48.2161	38.8227
		560	59.2643	48.2257	38.8283
		559.5	59.26	48.2288	38.8286
		559	59.2604	48.2328	38.832
		558.5	59.264	48.2418	38.8363
		558	59.2765	48.2533	38.8406
		557.5	59.289	48.2709	38.8504
		557	59.2953	48.2793	38.8586
		556.5	59.2953	48.2867	38.8651
		556	59.3101	48.2977	38.8749
		555.5	59.3174	48.3056	38.8887
		555	59.3274	48.3113	38.8995
		554.5	59.3217	48.3226	38.9059
		554	59.3219	48.3253	38.9071
		553.5	59.3321	48.3463	38.9202
		553	59.3384	48.3545	38.9294
		552.5	59.3538	48.377	38.9412
		552	59.3621	48.3852	38.9483
		551.5	59.3739	48.3942	38.958
		551	59.3733	48.4048	38.9613
		550.5	59.374	48.4094	38.9804
		550	59.3755	48.412	38.9843
		549.5	59.3749	48.4164	39.001
		549	59.3781	48.4227	39.0091
		548.5	59.394	48.4419	39.0215
		548	59.4041	48.4502	39.0302
		547.5	59.4231	48.4705	39.0466
		547	59.4253	48.478	39.056
		546.5	59.434	48.4869	39.0696
		546	59.4452	48.4984	39.0716
		545.5	59.4535	48.5082	39.0765
		545	59.4662	48.5169	39.0834
		544.5	59.4693	48.5256	39.0978
		544	59.4726	48.5287	39.108
		543.5	59.4782	48.5458	39.1184
		543	59.4893	48.5589	39.1315
		542.5	59.5019	48.5719	39.146
		542	59.5146	48.5785	39.1533
		541.5	59.5164	48.5828	39.1539
		541	59.5242	48.59	39.1634
		540.5	59.5224	48.597	39.175
		540	59.5313	48.6016	39.1877
		539.5	59.5439	48.6026	39.1951
		539	59.5523	48.6122	39.1949
		538.5	59.557	48.6216	39.2065
		538	59.5538	48.6378	39.2218
		537.5	59.5542	48.6488	39.2293
		537	59.5595	48.651	39.2386
		536.5	59.5746	48.6504	39.2439
		536	59.5816	48.655	39.2456
		535.5	59.592	48.6674	39.2569
		535	59.591	48.6788	39.2674
		534.5	59.6022	48.69	39.2828
		534	59.6067	48.6899	39.2885
		533.5	59.6231	48.7089	39.2969
		533	59.6351	48.7172	39.2979
		532.5	59.6367	48.7233	39.2986
		532	59.6406	48.7272	39.3042
		531.5	59.6457	48.7258	39.3194
		531	59.6431	48.7255	39.3263
		530.5	59.6561	48.7307	39.3338
		530	59.6503	48.7302	39.3343
		529.5	59.6735	48.7499	39.351
		529	59.6797	48.7525	39.3522
		528.5	59.6958	48.7683	39.3607
		528	59.696	48.7691	39.3652
		527.5	59.7005	48.7774	39.3744
		527	59.6998	48.7766	39.3759
		526.5	59.7113	48.7804	39.3776
		526	59.7075	48.7794	39.3786
		525.5	59.7194	48.787	39.3837
		525	59.7281	48.7919	39.3893
		524.5	59.7502	48.8008	39.3933
		524	59.7584	48.8039	39.3996
		523.5	59.7573	48.8077	39.4091
		523	59.7529	48.8074	39.4137
		522.5	59.7561	48.8097	39.4226
		522	59.7703	48.8089	39.4226
		521.5	59.7668	48.8117	39.4246
		521	59.7604	48.8168	39.4208
		520.5	59.7619	48.8229	39.427
		520	59.7694	48.8244	39.4154
		519.5	59.7691	48.8162	39.4105
		519	59.7799	48.8154	39.4091
		518.5	59.7799	48.8139	39.4043
		518	59.7776	48.819	39.4055
		517.5	59.7856	48.8236	39.4103
		517	59.8013	48.8293	39.4127
		516.5	59.8111	48.8239	39.4203
		516	59.8178	48.8273	39.4196
		515.5	59.8182	48.8282	39.4261
		515	59.8202	48.83	39.4117
		514.5	59.8064	48.8231	39.4057
		514	59.8122	48.8204	39.4019
		513.5	59.8177	48.815	39.4016
		513	59.8154	48.8151	39.3948
		512.5	59.8142	48.8132	39.3984
		512	59.8195	48.8145	39.4028
		511.5	59.8232	48.8143	39.4019
		511	59.8206	48.8083	39.3963
		510.5	59.8287	48.8112	39.3939
		510	59.8283	48.8092	39.3916
		509.5	59.8373	48.8093	39.3835
		509	59.8434	48.8047	39.3754
		508.5	59.8428	48.8017	39.3619
		508	59.8454	48.7998	39.3606
		507.5	59.8342	48.7963	39.3618
		507	59.8351	48.7938	39.3582
		506.5	59.8375	48.7907	39.3461
		506	59.837	48.7882	39.3303
		505.5	59.8464	48.7915	39.3299
		505	59.8432	48.7892	39.3279
		504.5	59.8418	48.7744	39.3296
		504	59.8461	48.7698	39.3337
		503.5	59.8414	48.7637	39.3183
		503	59.8468	48.7757	39.3051
		502.5	59.8479	48.78	39.2913
		502	59.8431	48.7824	39.2834
		501.5	59.8448	48.7859	39.2856
		501	59.844	48.7913	39.2821
		500.5	59.8449	48.7907	39.2739
		500	59.8479	48.7897	39.2654
		499.5	59.8512	48.7959	39.2507
		499	59.8614	48.8016	39.246
		498.5	59.8696	48.811	39.2421
		498	59.873	48.811	39.2424
		497.5	59.8638	48.8058	39.2446
		497	59.8621	48.802	39.239
		496.5	59.8671	48.8104	39.2354
		496	59.8744	48.8176	39.2306
		495.5	59.8782	48.8325	39.231
		495	59.8787	48.8332	39.2313
		494.5	59.8824	48.8406	39.2312
		494	59.8853	48.8518	39.2375
		493.5	59.8947	48.8642	39.239
		493	59.9042	48.8735	39.2506
		492.5	59.9081	48.8858	39.2417
		492	59.9142	48.9012	39.2501
		491.5	59.9166	48.9065	39.2489
		491	59.926	48.9113	39.257
		490.5	59.9325	48.9285	39.2662
		490	59.9363	48.9351	39.271
		489.5	59.9384	48.9482	39.287
		489	59.9336	48.9478	39.2882
		488.5	59.9539	48.9699	39.3078
		488	59.9636	48.9777	39.3132
		487.5	59.9819	48.9953	39.3292
		487	59.9846	48.997	39.3362
		486.5	59.984	49.0068	39.3527
		486	59.9852	49.0157	39.3633
		485.5	59.9958	49.0357	39.3853
		485	60.0132	49.0548	39.396
		484.5	60.0226	49.065	39.4127
		484	60.0241	49.0759	39.4251
		483.5	60.0242	49.0806	39.4428
		483	60.0388	49.0901	39.4578
		482.5	60.0507	49.1031	39.4718
		482	60.0657	49.121	39.4837
		481.5	60.0803	49.1394	39.4983
		481	60.0885	49.1443	39.5113
		480.5	60.0957	49.1499	39.5251
		480	60.1027	49.1579	39.5428
		479.5	60.1193	49.1734	39.5639
		479	60.1342	49.1834	39.5812
		478.5	60.1382	49.1992	39.6058
		478	60.1501	49.2111	39.6214
		477.5	60.1497	49.2203	39.6458
		477	60.1538	49.2259	39.6568
		476.5	60.1526	49.2281	39.6587
		476	60.1587	49.2343	39.6666
		475.5	60.1764	49.2415	39.6827
		475	60.1879	49.249	39.7064
		474.5	60.1959	49.2548	39.7244
		474	60.1987	49.2635	39.7306
		473.5	60.2078	49.273	39.7396
		473	60.2109	49.2737	39.7456
		472.5	60.2246	49.2788	39.7619
		472	60.232	49.2848	39.7742
		471.5	60.2425	49.2909	39.7876
		471	60.2388	49.3011	39.7961
		470.5	60.2353	49.3031	39.8126
		470	60.2392	49.3095	39.8172
		469.5	60.2623	49.3138	39.8329
		469	60.269	49.319	39.839
		468.5	60.2778	49.3251	39.8574
		468	60.2711	49.3306	39.8695
		467.5	60.2789	49.3268	39.8736
		467	60.2973	49.3295	39.884
		466.5	60.301	49.3255	39.883
		466	60.3137	49.3299	39.8915
		465.5	60.3092	49.3422	39.9027
		465	60.3129	49.3495	39.9148
		464.5	60.31	49.3618	39.9165
		464	60.3117	49.3597	39.9174
		463.5	60.325	49.3611	39.9199
		463	60.3372	49.3588	39.9296
		462.5	60.3381	49.356	39.9383
		462	60.3515	49.3638	39.9541
		461.5	60.3569	49.3633	39.9652
		461	60.3643	49.3633	39.9657
		460.5	60.3689	49.3591	39.9572
		460	60.3687	49.3627	39.9586
		459.5	60.3695	49.372	39.9637
		459	60.3702	49.3703	39.9684
		458.5	60.3821	49.3633	39.9751
		458	60.3926	49.3532	39.9744
		457.5	60.3983	49.3548	39.9742
		457	60.3943	49.3583	39.9666
		456.5	60.3934	49.3715	39.9729
		456	60.3963	49.371	39.9827
		455.5	60.413	49.3788	39.9928
		455	60.4122	49.3698	39.9829
		454.5	60.4116	49.3725	39.9734
		454	60.4098	49.3708	39.9693
		453.5	60.414	49.3749	39.9708
		453	60.4226	49.3794	39.9781
		452.5	60.4297	49.3911	39.9863
		452	60.4326	49.3956	39.9879
		451.5	60.4391	49.3959	39.9868
		451	60.4418	49.4038	39.9865
		450.5	60.4475	49.416	39.9907
		450	60.4427	49.4235	39.9897
		449.5	60.4467	49.4239	40.0003
		449	60.4589	49.4326	40.0003
		448.5	60.4613	49.4447	40.0037
		448	60.4659	49.4482	39.9984
		447.5	60.4449	49.4468	40.002
		447	60.4486	49.4526	40.0112
		446.5	60.4686	49.4757	40.033
		446	60.4825	49.4898	40.034
		445.5	60.4769	49.5048	40.0423
		445	60.4741	49.5124	40.0343
		444.5	60.4656	49.5137	40.0469
		444	60.4789	49.5242	40.0583
		443.5	60.5001	49.5378	40.0813
		443	60.505	49.5429	40.0909
		442.5	60.5133	49.5616	40.1062
		442	60.5148	49.5654	40.1176
		441.5	60.5211	49.5778	40.1276
		441	60.5217	49.575	40.139
		440.5	60.5423	49.5868	40.151
		440	60.5449	49.5923	40.16
		439.5	60.55	49.6021	40.1656
		439	60.5425	49.6073	40.1762
		438.5	60.5378	49.6168	40.1905
		438	60.5362	49.6216	40.1957
		437.5	60.5395	49.6155	40.2194
		437	60.5449	49.6197	40.2157
		436.5	60.5505	49.6196	40.232
		436	60.556	49.6258	40.2307
		435.5	60.567	49.6316	40.2506
		435	60.5695	49.6227	40.2657
		434.5	60.5577	49.6096	40.2657
		434	60.5576	49.6044	40.2681
		433.5	60.5705	49.6131	40.2657
		433	60.5758	49.619	40.2632
		432.5	60.5852	49.6244	40.2698
		432	60.5775	49.6297	40.2739
		431.5	60.5893	49.6291	40.2948
		431	60.5838	49.6287	40.292
		430.5	60.5845	49.6176	40.2882
		430	60.5806	49.6113	40.2713
		429.5	60.5823	49.608	40.2773
		429	60.5863	49.6056	40.2797
		428.5	60.5961	49.5941	40.28
		428	60.6078	49.5876	40.2725
		427.5	60.5957	49.5747	40.2586
		427	60.5952	49.5732	40.2499
		426.5	60.5748	49.567	40.2473
		426	60.5756	49.5622	40.245
		425.5	60.5995	49.574	40.2545
		425	60.6156	49.5841	40.2514
		424.5	60.6013	49.5783	40.23
		424	60.5922	49.5744	40.2272
		423.5	60.5887	49.5707	40.2237
		423	60.6018	49.5754	40.2223
		422.5	60.6114	49.576	40.2213
		422	60.5908	49.5656	40.2126
		421.5	60.5962	49.5872	40.209
		421	60.5965	49.6023	40.2049
		420.5	60.6078	49.6244	40.2158
		420	60.6116	49.6417	40.245
		419.5	60.6132	49.6411	40.2596
		419	60.6243	49.6484	40.2703
		418.5	60.6296	49.654	40.2734
		418	60.6429	49.6773	40.2751
		417.5	60.6522	49.696	40.2875
		417	60.6534	49.7139	40.3008
		416.5	60.6532	49.7157	40.3321
		416	60.6692	49.7337	40.3454
		415.5	60.6733	49.7344	40.3665
		415	60.6766	49.7527	40.3749
		414.5	60.6846	49.7392	40.3887
		414	60.6999	49.7503	40.405
		413.5	60.7024	49.7463	40.4122
		413	60.7087	49.7564	40.4401
		412.5	60.7266	49.7912	40.4655
		412	60.7193	49.7891	40.4684
		411.5	60.7203	49.8117	40.4663
		411	60.7101	49.8065	40.4787
		410.5	60.7361	49.819	40.4953
		410	60.7288	49.8115	40.5058
		409.5	60.7271	49.8017	40.5053
		409	60.7077	49.797	40.5172
		408.5	60.7269	49.8055	40.514
		408	60.7295	49.8087	40.5245
		407.5	60.7488	49.8058	40.5377
		407	60.7564	49.8127	40.5555
		406.5	60.7585	49.8171	40.5515
		406	60.758	49.8206	40.56
		405.5	60.7569	49.8155	40.5526
		405	60.7573	49.8206	40.5646
		404.5	60.7767	49.8336	40.5668
		404	60.7871	49.8412	40.5833
		403.5	60.7836	49.8494	40.5765
		403	60.777	49.8439	40.5785
		402.5	60.7501	49.8432	40.5702
		402	60.7482	49.8494	40.5649
		401.5	60.7524	49.8641	40.5717
		401	60.7708	49.8705	40.5865
		400.5	60.7766	49.8725	40.6129
		400	60.7712	49.869	40.6211
		399.5	60.7542	49.8735	40.6061
		399	60.7607	49.8729	40.6056
		398.5	60.7448	49.8636	40.6018
		398	60.7462	49.8692	40.6015
		397.5	60.7538	49.8743	40.6197
		397	60.7743	49.8932	40.6446
		396.5	60.802	49.9136	40.6705
		396	60.7989	49.9244	40.6814
		395.5	60.8144	49.9367	40.6923
		395	60.8195	49.939	40.6917
		394.5	60.8026	49.9397	40.686
		394	60.7756	49.9288	40.6763
		393.5	60.7327	49.9107	40.6538
		393	60.7469	49.9181	40.6558
		392.5	60.7761	49.9248	40.6831
		392	60.7886	49.9304	40.6885
		391.5	60.7862	49.9395	40.7049
		391	60.7769	49.9494	40.6994
		390.5	60.7749	49.9497	40.6938
		390	60.7898	49.9491	40.7011
		389.5	60.8	49.9467	40.7062
		389	60.7938	49.9529	40.7081
		388.5	60.7651	49.9459	40.7207
		388	60.774	49.9696	40.7343
		387.5	60.7725	49.9719	40.7355
		387	60.7969	49.9877	40.7403
		386.5	60.7809	50.0089	40.7593
		386	60.7907	50.0269	40.774
		385.5	60.7917	50.039	40.8002
		385	60.7931	50.0215	40.7932
		384.5	60.7966	50.0198	40.8057
		384	60.8021	50.0233	40.8019
		383.5	60.7974	50.031	40.8142
		383	60.7882	50.0388	40.8242
		382.5	60.7847	50.0167	40.8259
		382	60.7746	50.023	40.8176
		381.5	60.7726	50.0144	40.8125
		381	60.7643	50.0209	40.8081
		380.5	60.7828	50.0316	40.8316
		380	60.7934	50.0394	40.8474

## Sheet: Figure 3d
Figure 3d
		Wavelength (nm)	Transmittance (%)
	Data 1		Si	Mo/Si
		780	55.5335	0.01507
		779	55.9586	0.01514
		778	56.5547	0.01507
		777	57.4269	0.01507
		776	58.1891	0.01511
		775	58.6863	0.01505
		774	59.2692	0.01496
		773	60.1616	0.01486
		772	61.0309	0.01488
		771	61.6076	0.01482
		770	62.1565	0.01469
		769	63.0294	0.01469
		768	64.0587	0.01467
		767	64.7721	0.01467
		766	65.3547	0.01461
		765	66.2421	0.01461
		764	67.2603	0.01464
		763	67.9896	0.01469
		762	68.6271	0.01452
		761	69.571	0.0145
		760	70.6247	0.01458
		759	71.3259	0.01466
		758	71.9184	0.01479
		757	72.8376	0.01473
		756	73.8705	0.01475
		755	74.589	0.01473
		754	75.1647	0.01462
		753	76.0424	0.0146
		752	76.9898	0.01452
		751	77.5494	0.01448
		750	78.0829	0.0145
		749	78.9282	0.01446
		748	79.7895	0.01439
		747	80.2659	0.01443
		746	80.667	0.01427
		745	81.3773	0.01427
		744	82.0532	0.01423
		743	82.3559	0.0142
		742	82.7254	0.01422
		741	83.2912	0.01422
		740	83.6658	0.01437
		739	83.7192	0.0143
		738	83.9337	0.01426
		737	84.3125	0.0142
		736	84.4119	0.01417
		735	84.2911	0.01422
		734	84.3311	0.01428
		733	84.3591	0.01422
		732	84.1174	0.01414
		731	83.8575	0.01407
		730	83.7596	0.01397
		729	83.4422	0.01395
		728	82.8962	0.01385
		727	82.4681	0.01382
		726	82.1006	0.01384
		725	81.4648	0.01384
		724	80.787	0.01387
		723	80.2399	0.01368
		722	79.5424	0.01366
		721	78.6888	0.01365
		720	77.9438	0.01368
		719	77.2309	0.01364
		718	76.3247	0.01357
		717	75.349	0.01361
		716	74.5066	0.01364
		715	73.5317	0.01368
		714	72.4574	0.01364
		713	71.52	0.01372
		712	70.5775	0.01389
		711	69.4328	0.01396
		710	68.3795	0.01388
		709	67.4411	0.01381
		708	66.3683	0.01367
		707	65.2484	0.01359
		706	64.2999	0.01344
		705	63.2884	0.01321
		704	62.1428	0.01313
		703	61.1895	0.01301
		702	60.3098	0.01299
		701	59.2258	0.01295
		700	58.1767	0.01293
		699	57.329	0.01295
		698	56.3657	0.0131
		697	55.3121	0.01324
		696	54.4792	0.01329
		695	53.6363	0.01343
		694	52.6075	0.01345
		693	51.7412	0.01357
		692	51.0327	0.01367
		691	50.1372	0.01382
		690	49.2587	0.01403
		689	48.5995	0.01424
		688	47.8206	0.01448
		687	46.9682	0.01462
		686	46.3399	0.01491
		685	45.6712	0.01512
		684	44.8687	0.01525
		683	44.265	0.01525
		682	43.7117	0.01515
		681	42.9946	0.01498
		680	42.4139	0.01455
		679	41.9355	0.01418
		678	41.2903	0.01388
		677	40.7194	0.01358
		676	40.3195	0.01342
		675	39.7681	0.01328
		674	39.2284	0.0134
		673	38.8772	0.01357
		672	38.4332	0.01373
		671	37.9284	0.01387
		670	37.6111	0.01388
		669	37.2356	0.01388
		668	36.7791	0.01394
		667	36.5036	0.01394
		666	36.2084	0.01383
		665	35.8047	0.01367
		664	35.5531	0.01361
		663	35.3266	0.01367
		662	34.9681	0.01361
		661	34.7601	0.01363
		660	34.5647	0.01365
		659	34.2614	0.01361
		658	34.1114	0.01363
		657	33.974	0.01352
		656	33.7176	0.01352
		655	33.6093	0.01337
		654	33.5251	0.01321
		653	33.3314	0.0132
		652	33.2821	0.01322
		651	33.2301	0.01318
		650	33.0659	0.01322
		649	33.066	0.01322
		648	33.0692	0.01325
		647	32.9686	0.01327
		646	33.0259	0.01337
		645	33.0676	0.0135
		644	33.0215	0.01354
		643	33.1355	0.0136
		642	33.2027	0.01375
		641	33.224	0.0137
		640	33.4045	0.01366
		639	33.5072	0.01354
		638	33.6083	0.01349
		637	33.8555	0.01354
		636	33.9925	0.01341
		635	34.1925	0.01349
		634	34.4819	0.01349
		633	34.6673	0.01349
		632	34.965	0.01362
		631	35.2992	0.01358
		630	35.5459	0.01351
		629	35.9568	0.01351
		628	36.3291	0.01357
		627	36.6739	0.01351
		626	37.1793	0.01351
		625	37.6008	0.01334
		624	38.0656	0.01341
		623	38.6489	0.01343
		622	39.136	0.01338
		621	39.7506	0.01339
		620	40.4001	0.01345
		619	40.976	0.01351
		618	41.7357	0.01345
		617	42.4282	0.01345
		616	43.1817	0.01351
		615	44.0598	0.01344
		614	44.8476	0.01344
		613	45.7818	0.01342
		612	46.7213	0.01348
		611	47.6617	0.0135
		610	48.7593	0.01336
		609	49.769	0.01325
		608	50.8691	0.01331
		607	52.0392	0.01318
		606	53.1554	0.01312
		605	54.424	0.01305
		604	55.6278	0.0132
		603	56.8674	0.01339
		602	58.1709	0.01343
		601	59.3904	0.01343
		600	60.6944	0.01342
		599	61.9536	0.01344
		598	63.1834	0.01344
		597	64.439	0.01339
		596	65.5644	0.01339
		595	66.7057	0.01323
		594	67.7281	0.01324
		593	68.6412	0.01322
		592	69.4943	0.01324
		591	70.1438	0.01339
		590	70.7272	0.01337
		589	71.1145	0.01345
		588	71.3302	0.0136
		587	71.4046	0.01368
		586	71.2592	0.01343
		585	70.9654	0.01333
		584	70.4416	0.01328
		583	69.7624	0.01334
		582	68.9282	0.01334
		581	67.9345	0.01328
		580	66.8092	0.01324
		579	65.5211	0.01324
		578	64.1639	0.01332
		577	62.6862	0.01318
		576	61.1549	0.01315
		575	59.5896	0.01307
		574	57.9634	0.01315
		573	56.37	0.01318
		572	54.7442	0.01318
		571	53.1327	0.01322
		570	51.5491	0.01324
		569	49.9747	0.01328
		568	48.461	0.0133
		567	46.9398	0.01336
		566	45.5151	0.01339
		565	44.1099	0.01332
		564	42.8063	0.01322
		563	41.5161	0.0132
		562	40.3072	0.01326
		561	39.14	0.0132
		560	38.0473	0.01305
		559	37.0261	0.01313
		558	36.0494	0.01313
		557	35.156	0.01318
		556	34.2918	0.01315
		555	33.5078	0.01315
		554	32.7503	0.01323
		553	32.081	0.01324
		552	31.4461	0.01317
		551	30.8853	0.01321
		550	30.3409	0.01319
		549	29.8579	0.01313
		548	29.4044	0.01313
		547	29.0159	0.013
		546	28.6597	0.01306
		545	28.3656	0.01304
		544	28.092	0.013
		543	27.8697	0.01304
		542	27.6876	0.01317
		541	27.5495	0.01317
		540	27.4436	0.01321
		539	27.3989	0.01331
		538	27.3783	0.0134
		537	27.4213	0.01352
		536	27.4935	0.01346
		535	27.6213	0.01335
		534	27.7816	0.01338
		533	28.0102	0.01335
		532	28.2698	0.01335
		531	28.5935	0.01325
		530	28.9625	0.01323
		529	29.3887	0.01325
		528	29.879	0.01339
		527	30.4371	0.01335
		526	31.046	0.01335
		525	31.7331	0.01333
		524	32.4799	0.01329
		523	33.304	0.01329
		522	34.1875	0.01329
		521	35.1551	0.01322
		520	36.198	0.01303
		519	37.3177	0.013
		518	38.4992	0.01298
		517	39.7586	0.01307
		516	41.0869	0.01309
		515	42.4625	0.01306
		514	43.8546	0.01296
		513	45.264	0.013
		512	46.6606	0.01302
		511	47.9862	0.01304
		510	49.2276	0.01306
		509	50.31	0.01312
		508	51.1882	0.01329
		507	51.8223	0.01335
		506	52.1757	0.01331
		505	52.2169	0.01341
		504	51.9456	0.01345
		503	51.3507	0.01346
		502	50.4537	0.01343
		501	49.2898	0.01327
		500	47.884	0.01316
		499	46.2953	0.01326
		498	44.5688	0.01318
		497	42.769	0.01318
		496	40.953	0.01324
		495	39.1289	0.01326
		494	37.3502	0.01341
		493	35.6382	0.01331
		492	34.0181	0.01312
		491	32.4975	0.01314
		490	31.0811	0.01312
		489	29.7625	0.01301
		488	28.5571	0.01293
		487	27.4682	0.01297
		486	26.4901	0.01314
		485	25.6101	0.01328
		484	24.8335	0.01326
		483	24.1536	0.0132
		482	23.5661	0.01324
		481	23.0683	0.01326
		480	22.6501	0.01326
		479	22.3144	0.01326
		478	22.0593	0.01324
		477	21.8802	0.01318
		476	21.7707	0.01326
		475	21.7435	0.0133
		474	21.7957	0.01317
		473	21.9187	0.01298
		472	22.1226	0.01288
		471	22.4132	0.01296
		470	22.7843	0.01299
		469	23.2406	0.01288
		468	23.7758	0.01294
		467	24.4051	0.01305
		466	25.126	0.01302
		465	25.9334	0.01289
		464	26.8172	0.01289
		463	27.753	0.01295
		462	28.7271	0.01293
		461	29.7003	0.01292
		460	30.6262	0.01313
		459	31.4284	0.01336
		458	32.0461	0.01352
		457	32.4162	0.01363
		456	32.4932	0.01377
		455	32.2276	0.01389
		454	31.6243	0.01395
		453	30.7238	0.01395
		452	29.5723	0.01393
		451	28.2435	0.01399
		450	26.8027	0.01403
		449	25.3286	0.01409
		448	23.8942	0.01401
		447	22.5331	0.01392
		446	21.2691	0.01397
		445	20.1269	0.01399
		444	19.1171	0.01397
		443	18.2325	0.0139
		442	17.4757	0.01387
		441	16.8429	0.01385
		440	16.3237	0.01399
		439	15.9048	0.01395
		438	15.5855	0.01381
		437	15.3768	0.01373
		436	15.2536	0.01371
		435	15.2184	0.01369
		434	15.2679	0.01367
		433	15.3914	0.01358
		432	15.5824	0.01372
		431	15.8186	0.01376
		430	16.0826	0.01385
		429	16.3576	0.01388
		428	16.6044	0.01406
		427	16.7717	0.0143
		426	16.8073	0.01437
		425	16.6783	0.01438
		424	16.3582	0.01445
		423	15.8501	0.01449
		422	15.1944	0.01446
		421	14.4446	0.01449
		420	13.6074	0.01482
		419	12.8236	0.01472
		418	12.093	0.0144
		417	11.4225	0.01443
		416	10.8422	0.01415
		415	10.3439	0.01373
		414	9.93738	0.0133
		413	9.6107	0.0131
		412	9.35449	0.01275
		411	9.16031	0.0123
		410	9.01269	0.01187
		409	8.89917	0.01148
		408	8.79709	0.0112
		407	8.68182	0.01098
		406	8.52345	0.01079
		405	8.32421	0.01068
		404	8.06746	0.01075
		403	7.75481	0.01106
		402	7.405	0.01146
		401	7.05046	0.01189
		400	6.70578	0.01223
		399	6.3825	0.01264
		398	6.09216	0.01311
		397	5.83735	0.01346
		396	5.61736	0.01361
		395	5.41673	0.01373
		394	5.23328	0.01384
		393	5.05815	0.01386
		392	4.88912	0.0138
		391	4.72708	0.01383
		390	4.57543	0.01383
		389	4.43223	0.01387
		388	4.3144	0.01403
		387	4.21807	0.01413
		386	4.13942	0.01421
		385	4.07823	0.01429
		384	4.03183	0.01432
		383	3.99765	0.0144
		382	3.96936	0.01446
		381	3.95173	0.01439
		380	3.93834	0.01437

## Sheet: Figure 3f
Figure 3f
		Time (s)	Voltage (μV)				Time (s)	Voltage (μV)
	Data 1		Stim. Si electrode	Control electrode		Data 2		Stim. Mo/Si electrode	Control electrode
		0	-11.4696	3.5394			0	30.6198	32.8216
		0.0002	-16.1434	5.64577			0.0002	30.4883	32.8093
		0.0004	-8.68545	-2.79157			0.0004	30.2307	33.0689
		0.0006	-10.1555	-4.94748			0.0006	27.1261	32.8191
		0.0008	-11.505	-1.59486			0.0008	28.7845	33.0324
		0.001	-13.1184	-2.88052			0.001	29.7458	33.1232
		0.0012	-12.6521	0.1614			0.0012	26.8844	33.4778
		0.0014	-15.4804	-0.57621			0.0014	27.0294	33.8977
		0.0016	-17.3231	-0.81096			0.0016	25.8718	34.187
		0.0018	-18.1574	-0.53151			0.0018	29.6339	34.73
		0.002	-21.1184	-0.87459			0.002	31.3124	35.3277
		0.0022	-25.3396	0.88577			0.0022	29.5215	35.7834
		0.0024	-26.9519	0.10303			0.0024	32.8461	36.4807
		0.0026	-31.3573	3.06451			0.0026	35.2197	37.025
		0.0028	-36.1965	1.19272			0.0028	33.3549	37.8037
		0.003	-32.9031	-4.67035			0.003	34.0671	38.6147
		0.0032	-38.6267	-4.77377			0.0032	32.2973	39.2582
		0.0034	-38.1373	-15.4741			0.0034	34.2512	30.0133
		0.0036	-34.1438	-12.9432			0.0036	34.6817	41.0832
		0.0038	-36.803	-18.2809			0.0038	35.7323	33.0816
		0.004	-34.8013	-11.2214			0.004	37.7733	32.341
		0.0042	-29.2665	-10.4363			0.0042	37.6854	33.1609
		0.0044	-29.2229	-13.1952			0.0044	36.2397	30.6977
		0.0046	-22.1495	-7.01723			0.0046	35.0008	33.8859
		0.0048	-21.279	-5.54816			0.0048	35.9192	30.2409
		0.005	-24.6431	-6.40678			0.005	36.0565	33.0169
		0.0052	-23.6657	-10.365			0.0052	35.9887	32.0582
		0.0054	-21.8301	-6.87403			0.0054	34.7329	32.0574
		0.0056	-24.9962	-9.19951			0.0056	33.3036	33.3911
		0.0058	-27.6739	-11.4927			0.0058	30.1119	32.7509
		0.006	-34.5462	-12.9756			0.006	31.3839	31.3117
		0.0062	-29.2147	-12.4557			0.0062	31.449	31.3933
		0.0064	-37.8398	-11.0809			0.0064	32.2502	28.5055
		0.0066	-39.3347	-11.2286			0.0066	33.0003	28.6856
		0.0068	-42.6894	-15.2191			0.0068	33.6955	32.2946
		0.007	-41.2769	-14.0605			0.007	34.1396	32.8897
		0.0072	-43.3117	-9.75471			0.0072	34.7184	33.3979
		0.0074	-42.1747	-11.6436			0.0074	35.2329	35.9862
		0.0076	-42.938	-15.84			0.0076	35.6827	36.1448
		0.0078	-37.8304	-8.68981			0.0078	36.0637	34.4781
		0.008	-37.0174	-12.8342			0.008	36.1837	34.684
		0.0082	-32.7098	-11.8973			0.0082	36.4306	36.5691
		0.0084	-28.8161	-6.67074			0.0084	36.6075	36.8139
		0.0086	-28.4696	-6.15277			0.0086	36.7141	36.1916
		0.0088	-26.9931	-2.94052			0.0088	36.7509	38.8144
		0.009	-23.2109	-0.13942			0.009	36.5237	35.5281
		0.0092	-21.0745	-0.89268			0.0092	36.4234	36.2557
		0.0094	-22.5118	1.01828			0.0094	36.2584	35.5545
		0.0096	-19.7537	4.42138			0.0096	36.0263	31.0797
		0.0098	-20.6033	3.07902			0.0098	35.7317	31.6344
		0.01	-25.4729	3.97041			0.01	35.3767	32.3088
		0.0102	-22.3039	0.09872			0.0102	34.772	33.131
		0.0104	-22.4171	-0.34706			0.0104	34.6983	27.0858
		0.0106	-21.529	2.9513			0.0106	33.7931	26.2646
		0.0108	-18.521	-0.55582			0.0108	33.2305	27.5514
		0.011	-25.0663	2.01165			0.011	32.6238	26.8353
		0.0112	-24.078	-1.84815			0.0112	31.7823	28.22
		0.0114	-22.1883	-5.11632			0.0114	31.102	27.3874
		0.0116	-24.837	-3.9165			0.0116	30.39	29.0504
		0.0118	-19.6426	-6.49288			0.0118	29.6499	31.4374
		0.012	-25.3281	-0.38912			0.012	28.8879	30.6759
		0.0122	-28.225	-1.20292			0.0122	28.3021	34.1727
		0.0124	-21.3824	0.77428			0.0124	27.5027	29.4695
		0.0126	-24.3102	-1.87463			0.0126	26.3054	30.0335
		0.0128	-19.8674	-4.49516			0.0128	25.8806	26.5195
		0.013	-20.171	-2.81415			0.013	25.0697	21.6764
		0.0132	-23.6831	-4.63403			0.0132	25.8199	24.6516
		0.0134	-25.7198	-5.71155			0.0134	22.8721	21.9876
		0.0136	-23.2077	-6.06827			0.0136	26.1698	23.0494
		0.0138	-26.6697	-3.36993			0.0138	27.5101	24.319
		0.014	-25.6231	-12.4598			0.014	27.4824	24.0587
		0.0142	-25.1498	-11.0957			0.0142	29.9792	36.864
		0.0144	-24.5371	-11.4469			0.0144	31.2971	35.9903
		0.0146	-24.9362	-7.70439			0.0146	29.1403	34.9702
		0.0148	-29.0836	-12.3301			0.0148	30.5174	34.1604
		0.015	-22.61	-10.5468			0.015	32.7154	33.3883
		0.0152	-22.3039	-5.0965			0.0152	28.72	32.4847
		0.0154	-15.3276	-4.21229			0.0154	28.1123	21.326
		0.0156	-15.3134	-7.47056			0.0156	24.6443	17.7088
		0.0158	-20.3231	-1.66086			0.0158	26.5212	20.4895
		0.016	-15.1891	-4.34518			0.016	23.5798	13.9946
		0.0162	-14.312	-1.10807			0.0162	26.3502	15.7732
		0.0164	-17.7107	-3.26253			0.0164	25.8443	16.6428
		0.0166	-13.3191	-7.3129			0.0166	26.5702	16.62
		0.0168	-15.1979	-5.84311			0.0168	26.0117	15.678
		0.017	-17.8603	-7.08747			0.017	24.7386	19.4715
		0.0172	-18.2099	-11.7978			0.0172	25.0776	16.8867
		0.0174	-15.8779	-10.6628			0.0174	24.912	16.1249
		0.0176	-13.2464	-8.34827			0.0176	25.773	19.3301
		0.0178	-11.4696	-9.95724			0.0178	23.0075	20.2558
		0.018	-9.76817	-3.04568			0.018	25.3536	17.9306
		0.0182	-8.92794	-5.16761			0.0182	24.6428	17.0408
		0.0184	-7.80842	-2.27172			0.0184	21.2635	17.1969
		0.0186	-3.64984	6.01144			0.0186	23.2281	18.3847
		0.0188	0.42793	7.58644			0.0188	22.8968	16.6904
		0.019	-1.82099	7.92659			0.019	22.8115	19.6996
		0.0192	-0.6037	7.44231			0.0192	25.4794	21.7519
		0.0194	2.11152	7.67629			0.0194	29.1436	24.7365
		0.0196	-2.64588	11.3633			0.0196	29.5043	25.3797
		0.0198	-1.99328	9.93028			0.0198	32.2301	36.5507
		0.02	-4.10123	4.18011			0.02	30.6926	26.7326
		0.0202	0.77126	6.20717			0.0202	27.2586	24.3984
		0.0204	-3.3346	3.9172			0.0204	27.772	24.2242
		0.0206	-3.15898	11.7346			0.0206	26.3781	22.9397
		0.0208	-8.42863	5.87694			0.0208	25.2333	19.3573
		0.021	-8.21555	8.21126			0.021	23.9135	21.4429
		0.0212	-7.9789	10.9335			0.0212	26.8864	21.3832
		0.0214	-11.5828	11.7023			0.0214	23.2331	22.0913
		0.0216	-17.4527	4.70515			0.0216	25.6178	18.9086
		0.0218	-10.0062	9.84153			0.0218	24.8794	19.6047
		0.022	-6.3903	6.45108			0.022	25.6919	22.6127
		0.0222	-11.2584	8.20297			0.0222	24.5573	23.2552
		0.0224	-6.27015	6.52293			0.0224	25.1548	21.7098
		0.0226	-3.49468	8.43656			0.0226	14.513	24.9753
		0.0228	-0.59395	7.74105			0.0228	26.8209	27.0277
		0.023	-2.98439	6.80744			0.023	19.1912	23.3669
		0.0232	-2.82064	7.9641			0.0232	28.2453	28.0489
		0.0234	-9.04559	4.23454			0.0234	28.8589	27.2134
		0.0236	-7.9723	6.94439			0.0236	29.4057	29.2537
		0.0238	-11.3096	5.57552			0.0238	29.9006	25.2035
		0.024	-17.0614	-0.60597			0.024	30.1489	25.2044
		0.0242	-13.5207	3.60086			0.0242	30.5367	26.5114
		0.0244	-18.216	1.82428			0.0244	30.8672	25.8063
		0.0246	-14.7774	8.50712			0.0246	31.1393	25.237
		0.0248	-10.5825	8.86736			0.0248	31.3521	25.5755
		0.025	-1.7562	5.26327			0.025	31.5053	27.0059
		0.0252	-4.62587	8.25327			0.0252	31.4052	31.4663
		0.0254	-1.22056	3.83264			0.0254	31.4414	30.7851
		0.0256	5.74701	0.60489			0.0256	31.8082	31.1837
		0.0258	5.3653	3.27737			0.0258	31.336	30.9495
		0.026	10.1859	3.26131			0.026	31.1979	29.8861
		0.0262	8.88292	4.86999			0.0262	31.0044	29.7296
		0.0264	12.8154	6.9418			0.0264	30.5631	25.2569
		0.0266	9.13227	6.8149			0.0266	30.2666	27.7525
		0.0268	17.7466	2.92629			0.0268	29.9207	24.5276
		0.027	12.546	8.93761			0.027	29.528	31.1846
		0.0272	9.94813	11.9772			0.0272	29.8696	31.724
		0.0274	9.2111	14.833			0.0274	30.5477	33.1781
		0.0276	0.59494	7.75346			0.0276	29.8068	32.8235
		0.0278	-5.70621	3.68065			0.0278	31.3745	31.4715
		0.028	-6.17873	-2.04563			0.028	27.6389	45.274
		0.0282	-10.182	4.58879			0.0282	29.5238	33.7079
		0.0284	-9.53404	1.37935			0.0284	29.2622	30.15
		0.0286	-4.64918	1.99313			0.0286	26.636	29.1257
		0.0288	-1.36171	2.9176			0.0288	27.7005	26.9369
		0.029	5.01044	7.68796			0.029	27.3871	26.2991
		0.0292	12.5172	11.9668			0.0292	28.6033	27.4214
		0.0294	12.5968	12.3134			0.0294	28.2549	39.2497
		0.0296	19.32	14.9563			0.0296	24.9803	38.1895
		0.0298	16.71	18.7455			0.0298	27.1584	37.2649
		0.03	15.3515	24.4607			0.03	26.6117	36.3864
		0.0302	13.2355	21.9778			0.0302	27.6321	35.5001
		0.0304	11.2148	22.2453			0.0304	26.5188	34.4582
		0.0306	15.5138	25.6331			0.0306	27.7699	33.6535
		0.0308	8.98875	24.7759			0.0308	30.367	32.8946
		0.031	10.7086	23.5792			0.031	28.1048	32.1815
		0.0312	8.64318	22.4591			0.0312	29.1981	32.8832
		0.0314	9.36436	19.4371			0.0314	30.5071	31.6902
		0.0316	10.1826	21.1589			0.0316	28.9118	30.3494
		0.0318	8.32866	19.0241			0.0318	29.3077	31.414
		0.032	7.3221	24.7376			0.032	30.3235	30.0149
		0.0322	9.10988	19.9596			0.0322	31.9784	30.4395
		0.0324	4.34214	20.6856			0.0324	27.6275	28.1968
		0.0326	5.86551	22.2226			0.0326	27.2513	29.9165
		0.0328	5.46335	25.7341			0.0328	30.0491	29.7543
		0.033	7.05172	23.7916			0.033	26.4509	27.5238
		0.0332	8.28186	30.8436			0.0332	26.2531	27.8954
		0.0334	10.652	36.3215			0.0334	29.2324	27.5606
		0.0336	11.4215	39.8279			0.0336	26.2176	27.4823
		0.0338	16.8374	40.1957			0.0338	26.9776	27.6705
		0.034	22.569	40.5075			0.034	25.8395	27.9216
		0.0342	21.5936	42.3682			0.0342	25.9335	28.4232
		0.0344	23.6559	45.7257			0.0344	25.1238	28.4027
		0.0346	29.8839	42.7752			0.0346	23.9817	28.8263
		0.0348	27.4078	40.5653			0.0348	22.3187	29.3014
		0.035	32.9897	43.746			0.035	23.0536	29.6303
		0.0352	32.5578	40.5865			0.0352	22.8656	30.217
		0.0354	32.3332	39.2851			0.0354	22.1499	30.8265
		0.0356	31.5385	35.5258			0.0356	25.3719	31.4722
		0.0358	31.3325	37.8699			0.0358	25.3086	31.9575
		0.036	38.6871	40.0487			0.036	26.2579	32.6659
		0.0362	25.9544	35.4171			0.0362	23.3548	33.398
		0.0364	27.7918	30.2318			0.0364	23.806	33.9986
		0.0366	26.2369	23.6516			0.0366	26.9856	21.82
		0.0368	25.5408	30.1116			0.0368	25.3056	19.6477
		0.037	27.2258	31.2084			0.037	24.2487	19.8358
		0.0372	26.5973	28.1643			0.0372	24.7846	21.0099
		0.0374	24.8458	23.6362			0.0374	23.3917	20.2337
		0.0376	24.2447	27.73			0.0376	24.1629	22.5731
		0.0378	29.06	28.3559			0.0378	22.4221	19.6348
		0.038	29.495	24.2939			0.038	18.9472	24.2943
		0.0382	34.5105	22.9821			0.0382	19.9573	23.0612
		0.0384	36.6705	25.535			0.0384	20.5623	23.1574
		0.0386	35.173	26.0975			0.0386	21.3399	23.9981
		0.0388	29.2631	22.2829			0.0388	22.0909	26.5293
		0.039	28.2624	24.2188			0.039	22.8112	24.5474
		0.0392	25.1647	26.4376			0.0392	23.5146	25.2584
		0.0394	22.6418	23.0809			0.0394	24.2039	24.9668
		0.0396	23.405	18.7709			0.0396	24.6847	21.3069
		0.0398	28.567	20.1265			0.0398	15.942	20.9293
		0.04	32.2561	21.6683			0.04	25.8675	21.8591
		0.0402	39.9166	23.3726			0.0402	26.3493	23.6962
		0.0404	48.7986	24.4237			0.0404	26.7612	23.5154
		0.0406	40.9479	31.0446			0.0406	27.1192	23.841
		0.0408	44.4502	31.1044			0.0408	19.0459	20.6054
		0.041	35.1433	36.7323			0.041	27.7469	22.386
		0.0412	36.4402	26.4615			0.0412	17.266	21.562
		0.0414	31.1341	31.0686			0.0414	28.0306	20.8756
		0.0416	25.0726	33.3646			0.0416	28.204	18.5658
		0.0418	20.621	25.9611			0.0418	17.7411	21.6564
		0.042	22.7916	23.285			0.042	28.2541	20.9388
		0.0422	19.0862	34.658			0.0422	28.1662	23.8329
		0.0424	20.0141	22.2273			0.0424	19.628	22.5633
		0.0426	16.6126	25.384			0.0426	27.8047	22.5907
		0.0428	21.7179	28.1404			0.0428	27.5923	17.5054
		0.043	19.7402	32.4064			0.043	27.2704	20.157
		0.0432	29.7427	34.6628			0.0432	26.7071	20.8116
		0.0434	31.8357	32.9704			0.0434	26.2929	20.2325
		0.0436	31.9018	36.2839			0.0436	25.8341	20.3748
		0.0438	39.2713	38.7623			0.0438	25.7159	20.663
		0.044	41.8696	38.067			0.044	25.1746	19.9256
		0.0442	42.4286	39.2692			0.0442	24.205	22.8549
		0.0444	40.5743	35.7373			0.0444	23.9984	21.035
		0.0446	48.7992	35.6737			0.0446	24.3492	21.7302
		0.0448	47.9596	37.1306			0.0448	22.531	21.8068
		0.045	47.092	36.1992			0.045	23.2091	19.9117
		0.0452	44.2586	38.733			0.0452	27.7469	18.9754
		0.0454	39.867	39.2469			0.0454	24.0904	20.7597
		0.0456	39.3726	37.0168			0.0456	26.4468	18.0575
		0.0458	36.1789	42.55			0.0458	27.0334	19.6416
		0.046	29.8917	38.7206			0.046	25.669	18.9014
		0.0462	26.3742	40.756			0.0462	25.0908	21.2763
		0.0464	27.1907	34.2174			0.0464	27.2262	20.3523
		0.0466	31.5324	37.0435			0.0466	25.8668	18.8564
		0.0468	37.4797	36.7886			0.0468	24.5292	21.4892
		0.047	36.4527	37.3772			0.047	29.8354	20.4141
		0.0472	42.1476	42.6896			0.0472	25.579	19.8038
		0.0474	45.2171	42.9609			0.0474	26.0568	29.5355
		0.0476	45.6441	41.3862			0.0476	25.2194	28.5568
		0.0478	43.9182	43.8081			0.0478	22.6703	16.5235
		0.048	42.3532	47.1087			0.048	24.4469	27.1759
		0.0482	46.4479	47.0361			0.0482	25.0958	26.5021
		0.0484	37.9109	47.521			0.0484	25.5811	25.7004
		0.0486	37.4335	48.9757			0.0486	22.799	25.1654
		0.0488	34.8712	46.7095			0.0488	24.3498	24.7019
		0.049	41.5534	42.3523			0.049	27.1195	24.3118
		0.0492	36.8211	46.0158			0.0492	25.6274	23.8019
		0.0494	43.3315	50.33			0.0494	26.5311	23.9505
		0.0496	42.389	49.4451			0.0496	27.6599	24.3666
		0.0498	45.7119	44.5969			0.0498	31.3524	24.084
		0.05	40.4475	46.727			0.05	31.2018	23.0959
		0.0502	43.4282	43.7682			0.0502	31.8824	23.1608
		0.0504	37.894	38.4717			0.0504	26.7846	25.2424
		0.0506	38.3023	39.046			0.0506	30.9033	25.246
		0.0508	37.6508	38.4921			0.0508	30.7906	26.8667
		0.051	35.537	36.4267			0.051	32.8749	27.7537
		0.0512	37.4422	37.9668			0.0512	32.0733	30.8249
		0.0514	38.3484	34.5363			0.0514	37.555	34.7186
		0.0516	44.8691	33.9507			0.0516	35.4688	33.0047
		0.0518	38.723	36.9972			0.0518	38.3063	34.2657
		0.052	46.8748	37.4727			0.052	39.7995	34.4211
		0.0522	45.8851	36.1704			0.0522	39.9713	35.0213
		0.0524	45.5543	40.5007			0.0524	39.0223	35.0913
		0.0526	39.2756	43.0834			0.0526	36.3735	34.6241
		0.0528	32.5803	37.7268			0.0528	35.1512	34.7887
		0.053	27.0236	40.819			0.053	35.9304	36.1423
		0.0532	36.2264	34.0475			0.0532	34.809	37.717
		0.0534	30.5783	35.8007			0.0534	38.2041	38.3375
		0.0536	33.4652	35.5225			0.0536	35.9635	39.5577
		0.0538	30.0915	30.1309			0.0538	37.0583	42.1613
		0.054	31.7981	33.2814			0.054	37.9666	40.8712
		0.0542	35.8308	35.616			0.0542	40.0281	41.9281
		0.0544	37.1225	29.3419			0.0544	43.2619	41.2339
		0.0546	36.1148	28.5169			0.0546	42.7774	41.7025
		0.0548	33.2174	25.7506			0.0548	43.6694	44.1105
		0.055	31.9403	32.7227			0.055	46.307	44.3522
		0.0552	28.7917	33.4445			0.0552	42.7098	41.4682
		0.0554	26.8975	31.4484			0.0554	42.4172	42.4597
		0.0556	23.1393	36.0995			0.0556	43.8697	46.5583
		0.0558	21.0389	34.1576			0.0558	42.5924	44.5655
		0.056	16.6792	32.26			0.056	38.9657	46.8237
		0.0562	15.1356	31.5863			0.0562	35.3522	49.0451
		0.0564	17.1848	30.5665			0.0564	38.5621	47.5201
		0.0566	18.88	31.1766			0.0566	40.5716	45.9705
		0.0568	19.4515	31.0546			0.0568	40.3878	45.5557
		0.057	22.4064	30.6019			0.057	41.7147	44.6961
		0.0572	24.5996	29.4095			0.0572	41.8161	49.4395
		0.0574	22.9246	32.9506			0.0574	44.2093	49.8255
		0.0576	30.2619	26.3982			0.0576	42.8501	48.1931
		0.0578	34.072	29.6283			0.0578	39.1297	49.0525
		0.058	37.8691	31.3224			0.058	38.4907	48.2719
		0.0582	38.5063	34.5792			0.0582	39.7394	50.9573
		0.0584	38.7453	33.5379			0.0584	40.9392	50.6491
		0.0586	42.0768	37.1636			0.0586	42.8419	46.7603
		0.0588	41.4671	41.5335			0.0588	43.6956	51.211
		0.059	41.9775	38.0755			0.059	46.2378	52.2713
		0.0592	44.7745	38.5145			0.0592	48.3144	50.9236
		0.0594	45.1479	42.0203			0.0594	48.1657	49.9086
		0.0596	41.1486	37.6531			0.0596	47.7883	47.2944
		0.0598	45.5846	38.7136			0.0598	47.5408	46.7936
		0.06	47.5696	36.9618			0.06	47.2499	46.4525
		0.0602	42.7718	35.5041			0.0602	46.7151	45.4848
		0.0604	43.6823	31.5905			0.0604	42.258	44.4824
		0.0606	44.0132	33.7999			0.0606	41.4859	44.9949
		0.0608	49.5895	35.4365			0.0608	40.6841	44.4787
		0.061	45.5639	41.1932			0.061	40.6461	44.8903
		0.0612	37.4244	36.5995			0.0612	40.927	45.6499
		0.0614	38.0075	34.1573			0.0614	44.2852	51.0422
		0.0616	36.7508	33.4176			0.0616	46.6234	48.0123
		0.0618	32.0904	30.1005			0.0618	44.251	47.499
		0.062	33.3312	38.2034			0.062	46.1352	46.3653
		0.0622	30.3181	26.9156			0.0622	47.5903	48.1367
		0.0624	32.7816	32.0854			0.0624	43.753	47.5609
		0.0626	33.2655	33.4236			0.0626	46.7508	49.8956
		0.0628	36.4199	27.384			0.0628	44.8693	48.5283
		0.063	34.06	31.4923			0.063	46.0921	47.542
		0.0632	34.3265	32.0474			0.0632	44.4086	47.5345
		0.0634	37.9893	36.4423			0.0634	43.5047	45.797
		0.0636	36.4442	30.6618			0.0636	44.7442	45.8308
		0.0638	36.685	32.984			0.0638	48.3087	48.8139
		0.064	34.0606	31.31			0.064	48.177	44.6098
		0.0642	36.7043	24.8596			0.0642	47.659	43.562
		0.0644	35.6311	21.0147			0.0644	44.057	45.8485
		0.0646	30.8105	26.3698			0.0646	47.7251	50.4644
		0.0648	33.1705	26.4754			0.0648	46.1523	45.5822
		0.065	36.4217	22.8319			0.065	46.934	49.102
		0.0652	38.1743	26.7639			0.0652	47.364	48.9587
		0.0654	41.9228	30.8198			0.0654	46.2875	47.8845
		0.0656	46.4995	28.734			0.0656	45.2406	47.452
		0.0658	42.17	31.4304			0.0658	46.0111	48.6331
		0.066	39.4258	37.3152			0.066	44.3037	46.5682
		0.0662	40.2214	37.4172			0.0662	44.0168	46.3142
		0.0664	36.3827	31.7379			0.0664	43.7892	45.9201
		0.0666	32.9595	36.2219			0.0666	43.4252	41.71
		0.0668	33.4209	38.7932			0.0668	41.1766	42.2326
		0.067	36.2004	39.0438			0.067	43.0701	45.5327
		0.0672	35.4322	41.617			0.0672	42.4841	45.5724
		0.0674	36.1882	35.6165			0.0674	43.1149	45.4744
		0.0676	35.7242	43.252			0.0676	40.8908	45.6294
		0.0678	36.7741	41.4843			0.0678	44.1731	45.6617
		0.068	38.1334	44.7525			0.068	42.6338	45.9449
		0.0682	37.8658	40.1883			0.0682	43.4852	41.0074
		0.0684	35.594	46.1081			0.0684	43.8034	46.445
		0.0686	39.8719	41.8493			0.0686	41.0713	46.8818
		0.0688	44.0651	42.2177			0.0688	38.5881	41.8973
		0.069	44.6643	42.5709			0.069	41.8146	43.4333
		0.0692	39.3497	38.5878			0.0692	37.0926	39.9503
		0.0694	46.4654	41.9631			0.0694	39.6012	40.0324
		0.0696	46.092	36.3553			0.0696	41.9571	40.9273
		0.0698	49.5546	40.4721			0.0698	38.487	41.8473
		0.07	50.6393	37.1043			0.07	41.2988	39.8532
		0.0702	50.896	36.4628			0.0702	39.6426	39.4473
		0.0704	44.1315	39.2764			0.0704	40.9189	40.8113
		0.0706	51.0085	33.0926			0.0706	42.5965	39.2836
		0.0708	46.5636	32.7668			0.0708	41.7556	37.9619
		0.071	44.8995	36.3345			0.071	42.0841	37.8267
		0.0712	40.55	30.1778			0.0712	39.1127	36.9081
		0.0714	37.8216	35.7306			0.0714	38.1054	35.2228
		0.0716	40.6178	33.4939			0.0716	38.0733	36.062
		0.0718	38.782	30.1372			0.0718	38.8181	36.886
		0.072	31.9739	31.9152			0.072	40.7104	33.4161
		0.0722	38.5466	38.808			0.0722	39.0768	34.6144
		0.0724	42.4974	37.5574			0.0724	38.7933	34.9974
		0.0726	40.3212	37.5617			0.0726	39.4669	35.7309
		0.0728	41.8216	34.1739			0.0728	31.7585	28.0414
		0.073	39.2089	37.9383			0.073	31.469	26.4
		0.0732	40.2996	34.8131			0.0732	31.932	27.0567
		0.0734	41.233	39.6741			0.0734	31.3756	27.7075
		0.0736	35.7935	33.7986			0.0736	30.3942	25.7376
		0.0738	37.6279	35.1367			0.0738	31.51	28.645
		0.074	35.8605	30.1206			0.074	32.9518	25.444
		0.0742	34.3986	31.966			0.0742	30.0445	25.7003
		0.0744	33.663	32.8918			0.0744	29.4393	26.8594
		0.0746	31.3415	37.6085			0.0746	29.771	24.601
		0.0748	36.794	38.3117			0.0748	27.9153	27.3723
		0.075	37.936	35.0964			0.075	28.1534	27.5295
		0.0752	36.3972	28.7412			0.0752	26.771	26.0667
		0.0754	38.0316	27.4616			0.0754	26.4997	25.1341
		0.0756	33.8923	29.7382			0.0756	25.2063	24.5159
		0.0758	25.5975	21.5271			0.0758	24.0532	26.3555
		0.076	32.2334	18.845			0.076	24.2109	23.2632
		0.0762	38.1892	18.6072			0.0762	23.9098	24.0118
		0.0764	32.6132	16.5243			0.0764	26.0834	23.5285
		0.0766	33.4633	17.2784			0.0766	26.2206	23.1796
		0.0768	34.1288	16.9958			0.0768	23.3833	22.7727
		0.077	35.3924	21.1515			0.077	25.3801	19.7696
		0.0772	38.4463	18.0791			0.0772	24.7716	17.9034
		0.0774	35.1445	18.732			0.0774	26.0538	18.3257
		0.0776	31.381	16.065			0.0776	25.1378	20.6363
		0.0778	25.2176	16.3814			0.0778	22.0317	19.005
		0.078	24.8576	13.8334			0.078	24.3517	16.3786
		0.0782	22.1193	11.2072			0.0782	22.1408	18.5838
		0.0784	22.4614	13.1463			0.0784	21.0782	13.751
		0.0786	23.1605	7.201			0.0786	19.4188	12.9892
		0.0788	25.3911	13.6777			0.0788	19.6752	13.7656
		0.079	23.308	12.2759			0.079	16.6109	11.4054
		0.0792	30.1604	11.5947			0.0792	16.0947	11.9541
		0.0794	31.5416	14.3829			0.0794	15.1895	12.6784
		0.0796	35.2802	19.4505			0.0796	16.6059	9.882
		0.0798	32.4239	22.9162			0.0798	16.839	11.9636
		0.08	28.8487	26.7641			0.08	13.941	10.1459
		0.0802	27.6767	29.0374			0.0802	16.292	10.2982
		0.0804	25.7892	29.3564			0.0804	15.3306	9.09996
		0.0806	24.7633	27.7451			0.0806	13.8117	4.64409
		0.0808	21.4636	25.384			0.0808	13.094	3.73127
		0.081	21.7261	29.7035			0.081	11.816	2.66487
		0.0812	22.8315	25.099			0.0812	12.5073	2.60886
		0.0814	22.4338	24.4521			0.0814	12.4428	-2.29451
		0.0816	24.8258	22.6798			0.0816	10.8431	1.4171
		0.0818	22.9578	20.5745			0.0818	10.6552	1.84072
		0.082	28.5524	15.0256			0.082	10.3136	1.13621
		0.0822	24.822	14.994			0.0822	12.1467	1.24611
		0.0824	21.151	16.1859			0.0824	11.6924	2.95552
		0.0826	20.2431	17.4101			0.0826	12.4121	3.14439
		0.0828	23.2533	15.5334			0.0828	10.4653	5.69822
		0.083	25.8663	11.7474			0.083	9.93407	7.30727
		0.0832	27.311	16.9354			0.0832	15.0694	8.14638
		0.0834	30.2714	20.1432			0.0834	14.9763	9.92061
		0.0836	25.4366	23.7256			0.0836	16.4688	17.9837
		0.0838	21.7521	22.9691			0.0838	16.642	17.5387
		0.084	18.4205	24.5133			0.084	18.4093	17.333
		0.0842	16.5975	28.742			0.0842	17.7002	17.1895
		0.0844	14.3374	25.5346			0.0844	14.7194	17.1629
		0.0846	9.28849	27.7297			0.0846	13.9583	17.1784
		0.0848	7.64762	20.8894			0.0848	14.444	17.0618
		0.085	5.86723	16.7293			0.085	12.4649	6.51162
		0.0852	13.6757	17.1466			0.0852	12.6797	6.95609
		0.0854	12.7147	15.504			0.0854	15.0826	7.23241
		0.0856	15.8376	14.8953			0.0856	15.5771	18.0823
		0.0858	17.9333	11.8077			0.0858	15.7194	9.11036
		0.086	21.3365	12.8564			0.086	15.3242	8.25667
		0.0862	28.7227	12.1464			0.0862	14.1914	5.69787
		0.0864	29.183	9.67145			0.0864	16.4222	6.32197
		0.0866	27.3661	1.1106			0.0866	14.8082	4.66432
		0.0868	29.5194	6.34197			0.0868	9.74637	4.21285
		0.087	30.1579	3.8946			0.087	12.3282	2.82762
		0.0872	22.6539	3.48194			0.0872	10.6667	4.99058
		0.0874	22.9879	5.08015			0.0874	11.5696	3.25273
		0.0876	15.5333	10.6182			0.0876	12.0976	3.50988
		0.0878	21.6901	11.4762			0.0878	12.4462	3.57908
		0.088	15.3027	9.99833			0.088	13.5837	0.75383
		0.0882	8.45449	5.37384			0.0882	14.1337	1.06984
		0.0884	15.155	12.0189			0.0884	15.6394	1.00492
		0.0886	13.1393	9.98036			0.0886	15.5817	3.45306
		0.0888	15.2477	14.1122			0.0888	20.7818	0.42003
		0.089	10.1711	20.045			0.089	19.3351	5.56366
		0.0892	4.56084	19.2229			0.0892	17.6838	2.48808
		0.0894	4.2164	13.6136			0.0894	18.3536	5.04307
		0.0896	3.61821	13.3124			0.0896	14.1473	3.6753
		0.0898	7.06491	19.0378			0.0898	12.4881	4.04071
		0.09	6.31395	15.9872			0.09	12.1793	2.80149
		0.0902	12.6531	11.1462			0.0902	12.815	1.72926
		0.0904	24.0933	17.7546			0.0904	13.413	2.95145
		0.0906	16.8523	12.3935			0.0906	13.9658	3.14544
		0.0908	20.9759	10.2734			0.0908	15.2528	2.12109
		0.091	20.825	13.6933			0.091	15.7058	4.94149
		0.0912	20.2885	14.4736			0.0912	16.1068	4.77414
		0.0914	23.6598	13.7546			0.0914	15.678	5.89208
		0.0916	24.2988	8.0416			0.0916	16.9446	6.73681
		0.0918	24.5382	12.1294			0.0918	17.9536	6.54248
		0.092	26.7151	12.3322			0.092	19.2965	6.48324
		0.0922	26.5131	9.81877			0.0922	18.2524	5.58625
		0.0924	23.5354	13.9101			0.0924	17.3517	5.60825
		0.0926	28.3074	17.2193			0.0926	16.6011	5.56202
		0.0928	25.6059	18.9246			0.0928	16.3792	5.45356
		0.093	29.0761	19.0478			0.093	17.2692	8.97847
		0.0932	30.9102	18.7328			0.0932	16.5529	5.41881
		0.0934	29.1762	23.0697			0.0934	15.9836	5.70242
		0.0936	28.5621	19.9448			0.0936	16.1423	4.3644
		0.0938	25.5578	20.6612			0.0938	15.4756	4.15701
		0.094	20.5695	21.3314			0.094	16.1176	3.48934
		0.0942	22.9741	22.7253			0.0942	18.6511	7.06605
		0.0944	17.1291	20.9738			0.0944	17.4281	2.6067
		0.0946	21.3915	25.032			0.0946	18.2876	6.48265
		0.0948	16.2595	22.7961			0.0948	20.8364	5.2364
		0.095	19.6875	21.7009			0.095	20.8128	6.66865
		0.0952	23.8334	22.137			0.0952	24.4434	7.08819
		0.0954	24.8452	24.5023			0.0954	22.3882	5.1268
		0.0956	20.3956	24.1328			0.0956	20.6859	5.8664
		0.0958	19.4849	13.2551			0.0958	19.9923	5.42657
		0.096	18.2234	18.3658			0.096	17.7314	4.21142
		0.0962	14.6489	16.8606			0.0962	17.0363	7.25254
		0.0964	16.2034	16.1416			0.0964	18.6738	6.96262
		0.0966	18.5685	14.6856			0.0966	20.0941	6.66036
		0.0968	17.883	17.9671			0.0968	22.4666	6.56804
		0.097	15.7546	21.6801			0.097	22.6727	4.93604
		0.0972	19.1699	16.8593			0.0972	20.9413	3.51836
		0.0974	22.3174	16.8174			0.0974	23.1185	2.91853
		0.0976	20.9213	18.8072			0.0976	23.1506	2.53542
		0.0978	19.2989	20.1356			0.0978	27.2765	4.32478
		0.098	17.876	28.9773			0.098	26.5298	5.53574
		0.0982	17.8393	20.8263			0.0982	27.374	6.57416
		0.0984	19.616	22.2101			0.0984	26.4928	6.66744
		0.0986	17.7584	18.3359			0.0986	27.9966	5.83453
		0.0988	17.7155	16.2708			0.0988	24.087	4.08608
		0.099	16.8124	11.3472			0.099	26.8599	2.99527
		0.0992	16.5755	15.2561			0.0992	22.2936	0.22026
		0.0994	8.12181	15.9183			0.0994	21.8832	-3.4585
		0.0996	4.01226	17.6251			0.0996	21.342	-1.22246
		0.0998	-10.9443	23.1363			0.0998	21.0476	-0.88079
		0.1	-18.405	19.2364			0.1	20.8096	-0.09849
		0.1002	-28.8778	23.1063			0.1002	20.6311	-1.19929
		0.1004	-34.9406	15.2762			0.1004	20.3236	-0.29512
		0.1006	-43.5908	15.6631			0.1006	20.2707	0.27579
		0.1008	-39.2276	15.7017			0.1008	20.277	-0.06794
		0.101	-41.3642	9.57748			0.101	20.1471	-0.14678
		0.1012	-44.1639	5.12732			0.1012	21.0484	0.03694
		0.1014	-42.1119	9.34162			0.1014	21.4147	-1.48365
		0.1016	-44.5552	5.12774			0.1016	21.6517	-0.02041
		0.1018	-40.5972	11.9494			0.1018	20.9546	-0.44888
		0.102	-41.095	6.06804			0.102	22.6536	-0.80718
		0.1022	-42.1482	8.561			0.1022	17.7789	-4.02374
		0.1024	-40.614	9.70048			0.1024	17.6591	-2.12238
		0.1026	-46.598	9.07815			0.1026	14.2905	-1.15398
		0.1028	-43.6977	11.4362			0.1028	14.6915	-0.9251
		0.103	-51.4061	11.3131			0.103	15.1372	-4.34741
		0.1032	-59.8965	7.58263			0.1032	13.6847	-1.31551
		0.1034	-88.1983	6.501			0.1034	12.8598	-1.16756
		0.1036	-111.266	-0.90469			0.1036	8.97833	-3.13467
		0.1038	-143.103	-8.32377			0.1038	9.8064	-2.92466
		0.104	-176.26	-10.306			0.104	10.6574	-4.04834
		0.1042	-199.425	-14.6488			0.1042	11.5137	-3.60019
		0.1044	-227.875	-19.3841			0.1044	12.1663	-3.91045
		0.1046	-247.567	-23.7063			0.1046	15.3518	-4.992
		0.1048	-257.376	-26.8461			0.1048	14.4347	-5.09298
		0.105	-271.753	-30.7368			0.105	13.1192	-7.52913
		0.1052	-283.693	-31.475			0.1052	15.4991	-9.3864
		0.1054	-285.847	-34.132			0.1054	14.7441	-8.90268
		0.1056	-292.251	-37.9248			0.1056	13.1892	-10.1833
		0.1058	-290.461	-39.3385			0.1058	14.1463	-9.13926
		0.106	-289.878	-42.2772			0.106	12.3571	-8.53334
		0.1062	-285.42	-40.8885			0.1062	13.0715	-7.7758
		0.1064	-281.413	-41.4266			0.1064	11.8169	-6.29373
		0.1066	-281.739	-41.9287			0.1066	12.466	-5.64625
		0.1068	-282.501	-40.4503			0.1068	13.0678	-6.60061
		0.107	-279.412	-40.1151			0.107	13.6158	-6.04087
		0.1072	-277.171	-43.2855			0.1072	14.1076	-8.44994
		0.1074	-278.501	-40.1769			0.1074	14.5411	-10.332
		0.1076	-279.134	-42.5294			0.1076	15.1111	-11.8647
		0.1078	-277.116	-42.9075			0.1078	15.0353	-7.22535
		0.108	-276.36	-41.3272			0.108	15.2875	-11.2253
		0.1082	-275.731	-41.3297			0.1082	15.4766	-6.71366
		0.1084	-274.837	-42.1371			0.1084	15.6024	-6.57376
		0.1086	-273.303	-33.6134			0.1086	15.665	-3.97572
		0.1088	-278.16	-37.6202			0.1088	15.6648	-3.61232
		0.109	-276.142	-38.5752			0.109	15.6025	-2.35132
		0.1092	-278.977	-32.1997			0.1092	15.4794	-3.49906
		0.1094	-281.201	-32.1418			0.1094	15.4916	-0.62627
		0.1096	-280.132	-29.4608			0.1096	15.0557	-2.50292
		0.1098	-291.739	-26.1435			0.1098	15.7293	-1.32886
		0.11	-290.699	-29.1587			0.11	15.3731	1.34953
		0.1102	-291.086	-31.1301			0.1102	15.7431	0.24435
		0.1104	-290.602	-34.7466			0.1104	13.9096	0.83523
		0.1106	-291.972	-42.0217			0.1106	13.0177	-0.37237
		0.1108	-291.718	-46.3417			0.1108	12.4791	-0.2573
		0.111	-290.652	-47.323			0.111	11.9097	-0.77414
		0.1112	-293.464	-46.1942			0.1112	11.307	-1.90171
		0.1114	-294.688	-53.1007			0.1114	10.8691	-5.39599
		0.1116	-302.142	-44.2799			0.1116	10.2085	-4.00669
		0.1118	-312.274	-46.2681			0.1118	12.8238	-4.58858
		0.112	-310.715	-41.1826			0.112	10.5213	-4.42928
		0.1122	-311.945	-36.0351			0.1122	12.8764	-5.26344
		0.1124	-316.374	-37.4774			0.1124	11.9029	-4.53921
		0.1126	-311.954	-36.9685			0.1126	10.1503	-4.8057
		0.1128	-312.711	-41.1542			0.1128	9.37543	-5.65328
		0.113	-312.867	-35.2157			0.113	8.60571	-6.48555
		0.1132	-313.951	-37.5032			0.1132	9.9874	-7.30893
		0.1134	-309	-44.8765			0.1134	13.3003	-8.69883
		0.1136	-309.739	-37.9115			0.1136	10.5625	-8.70986
		0.1138	-312.631	-43.5343			0.1138	14.0733	-5.59549
		0.114	-311.059	-44.2111			0.114	14.079	-3.06305
		0.1142	-317.918	-46.5581			0.1142	14.8588	-3.82679
		0.1144	-321.892	-45.1501			0.1144	17.0248	-1.84438
		0.1146	-325.712	-47.819			0.1146	17.8437	-0.99712
		0.1148	-326.302	-57.6646			0.1148	18.1119	-5.18715
		0.115	-329.527	-51.7092			0.115	16.4736	-1.51135
		0.1152	-327.997	-55.3707			0.1152	16.8348	-2.09286
		0.1154	-329.533	-49.9434			0.1154	15.4717	-2.61889
		0.1156	-330.261	-47.1409			0.1156	15.5549	-3.66951
		0.1158	-333.659	-49.3093			0.1158	12.184	-3.49094
		0.116	-335.827	-46.3108			0.116	14.711	-2.87012
		0.1162	-347.304	-52.9937			0.1162	18.6405	-0.0546
		0.1164	-352.459	-49.8338			0.1164	18.3223	1.63229
		0.1166	-355.631	-52.0901			0.1166	18.8385	1.61924
		0.1168	-355.248	-50.8023			0.1168	19.5921	3.20573
		0.117	-353.715	-51.819			0.117	21.5726	15.723
		0.1172	-351.819	-55.1547			0.1172	21.4697	5.6963
		0.1174	-348.782	-51.0752			0.1174	20.6603	7.02151
		0.1176	-347.337	-48.5908			0.1176	19.1403	4.93261
		0.1178	-345.556	-47.6913			0.1178	18.2674	2.93047
		0.118	-347.281	-44.8764			0.118	19.0227	15.8148
		0.1182	-345.919	-48.3097			0.1182	19.4617	5.56708
		0.1184	-346.905	-43.5875			0.1184	18.1958	3.59044
		0.1186	-348.277	-47.4618			0.1186	18.3711	3.78891
		0.1188	-350.049	-51.3514			0.1188	18.6007	3.87487
		0.119	-347.508	-45.5506			0.119	19.0816	4.20548
		0.1192	-350.025	-46.411			0.1192	19.6108	5.37688
		0.1194	-352.907	-52.3501			0.1194	19.9829	4.44851
		0.1196	-351.466	-53.2387			0.1196	20.6057	6.29342
		0.1198	-353.108	-48.2828			0.1198	21.2552	6.7996
		0.12	-348.455	-56.5813			0.12	21.9362	7.34284
		0.1202	-350.781	-56.6981			0.1202	22.4533	8.11132
		0.1204	-350.703	-60.706			0.1204	18.9098	6.57972
		0.1206	-354.031	-58.1115			0.1206	19.7115	8.78169
		0.1208	-360.755	-60.1555			0.1208	20.3383	7.48442
		0.121	-358.377	-66.8432			0.121	21.1757	8.92372
		0.1212	-363.27	-67.619			0.1212	18.9086	9.00161
		0.1214	-358.274	-65.6154			0.1214	22.4887	10.056
		0.1216	-359.776	-66.2959			0.1216	23.338	10.905
		0.1218	-361.507	-64.9985			0.1218	20.2962	11.3607
		0.122	-359.532	-62.4581			0.122	21.3569	12.0185
		0.1222	-359.321	-59.0883			0.1222	17.5243	10.2957
		0.1224	-357.33	-57.5787			0.1224	20.8912	12.4598
		0.1226	-359.386	-51.7174			0.1226	18.5807	13.6098
		0.1228	-357.272	-48.8433			0.1228	17.0297	16.2758
		0.123	-361.908	-50.1261			0.123	17.6252	16.7481
		0.1232	-361.151	-48.5095			0.1232	13.896	17.3702
		0.1234	-363.941	-52.954			0.1234	16.3887	15.8205
		0.1236	-371.059	-50.1546			0.1236	14.3605	17.9234
		0.1238	-371.166	-49.8595			0.1238	14.05	18.0332
		0.124	-370.133	-53.1991			0.124	14.0732	17.7254
		0.1242	-374.149	-54.2954			0.1242	16.7678	18.3317
		0.1244	-372.284	-61.328			0.1244	15.1154	15.7789
		0.1246	-370.005	-57.1181			0.1246	15.5606	19.0239
		0.1248	-371.175	-60.7572			0.1248	14.9539	16.1623
		0.125	-369.52	-60.9208			0.125	17.7757	17.3289
		0.1252	-368.157	-64.2116			0.1252	21.501	16.2949
		0.1254	-368.235	-61.2638			0.1254	18.5205	19.29
		0.1256	-374.784	-56.7276			0.1256	18.7591	19.6701
		0.1258	-365.171	-57.2467			0.1258	22.8143	20.3602
		0.126	-363.609	-52.6384			0.126	23.0843	19.2377
		0.1262	-359.924	-51.4615			0.1262	22.3153	20.0219
		0.1264	-352.167	-52.1524			0.1264	22.8464	20.3627
		0.1266	-354.734	-52.3124			0.1266	22.7337	20.0584
		0.1268	-353.939	-51.5378			0.1268	22.3588	21.264
		0.127	-352.127	-50.6295			0.127	20.9618	20.8463
		0.1272	-341.107	-49.9303			0.1272	22.8217	20.3846
		0.1274	-339.983	-52.5112			0.1274	24.2279	19.8919
		0.1276	-343.586	-56.0182			0.1276	24.0196	20.131
		0.1278	-352.696	-54.2112			0.1278	21.2264	19.5557
		0.128	-352.461	-58.7436			0.128	23.6699	21.0832
		0.1282	-356.537	-62.9726			0.1282	23.9144	19.4745
		0.1284	-353.619	-64.542			0.1284	23.1243	17.8276
		0.1286	-355.021	-62.693			0.1286	23.2841	19.8664
		0.1288	-349.446	-59.3954			0.1288	23.2225	19.3483
		0.129	-347.807	-55.7819			0.129	23.7203	18.4054
		0.1292	-343.474	-49.8914			0.1292	21.2737	13.7797
		0.1294	-337.984	-52.2388			0.1294	23.3036	14.3989
		0.1296	-336.037	-51.8726			0.1296	27.6722	26.6968
		0.1298	-324.761	-52.6811			0.1298	26.7136	25.8769
		0.13	-325.216	-49.6136			0.13	26.1567	25.0336
		0.1302	-326.45	-49.2636			0.1302	26.7826	24.2092
		0.1304	-317.574	-47.3422			0.1304	23.7218	23.4073
		0.1306	-316.886	-48.917			0.1306	26.3342	22.441
		0.1308	-316.191	-48.1345			0.1308	25.8472	21.7016
		0.131	-318.602	-57.0375			0.131	24.6167	21.1906
		0.1312	-319.045	-51.4794			0.1312	23.8227	20.3293
		0.1314	-318.694	-52.9068			0.1314	23.2727	20.6709
		0.1316	-316.794	-49.6429			0.1316	22.1712	19.6894
		0.1318	-314.135	-52.5699			0.1318	24.2429	21.4856
		0.132	-311.103	-51.9612			0.132	25.5628	22.1333
		0.1322	-308.5	-48.9966			0.1322	24.0124	21.2743
		0.1324	-303.599	-48.7443			0.1324	24.4715	20.8577
		0.1326	-307.686	-46.517			0.1326	24.0168	19.7137
		0.1328	-310.662	-51.3224			0.1328	23.4409	23.4935
		0.133	-306.288	-49.0857			0.133	22.9407	18.3771
		0.1332	-306.276	-38.6896			0.1332	22.6992	21.1048
		0.1334	-303.219	-42.3485			0.1334	23.3087	21.5458
		0.1336	-308.451	-39.4029			0.1336	20.6772	22.2513
		0.1338	-310.262	-39.645			0.1338	22.0188	19.119
		0.134	-310.251	-35.2668			0.134	18.3717	18.2102
		0.1342	-318.548	-31.7259			0.1342	16.1815	18.3486
		0.1344	-313.316	-29.8374			0.1344	18.3648	15.6363
		0.1346	-316.054	-34.6764			0.1346	15.5593	15.7249
		0.1348	-318.582	-33.7162			0.1348	16.9128	16.0614
		0.135	-315.471	-35.1913			0.135	18.7066	16.4473
		0.1352	-312.214	-40.6564			0.1352	16.2679	16.6861
		0.1354	-318.963	-46.5919			0.1354	16.6165	17.1645
		0.1356	-316.595	-50.3403			0.1356	18.3824	17.6831
		0.1358	-316.065	-49.5457			0.1358	17.4705	18.2385
		0.136	-310.808	-45.0618			0.136	14.4699	8.33019
		0.1362	-316.019	-54.4255			0.1362	18.9538	19.3291
		0.1364	-311.815	-52.7201			0.1364	11.774	11.6846
		0.1366	-323.135	-55.1664			0.1366	11.0947	9.95623
		0.1368	-325.087	-49.2955			0.1368	5.39528	21.6983
		0.137	-317.687	-49.5505			0.137	7.75276	8.8809
		0.1372	-320.491	-50.9334			0.1372	7.20228	6.83207
		0.1374	-318.284	-47.5834			0.1374	7.63674	8.29865
		0.1376	-318.119	-50.4397			0.1376	8.26942	9.37154
		0.1378	-314.171	-49.7831			0.1378	9.6785	9.24639
		0.138	-315.032	-47.9816			0.138	9.70862	15.1607
		0.1382	-314.473	-50.8706			0.1382	11.6666	13.0466
		0.1384	-309.427	-51.449			0.1384	10.8677	13.8407
		0.1386	-312.356	-48.9827			0.1386	9.47543	14.622
		0.1388	-312.35	-50.1209			0.1388	9.422	15.1728
		0.139	-304.789	-49.4518			0.139	11.2711	14.7199
		0.1392	-305.642	-43.4647			0.1392	14.4316	15.3991
		0.1394	-305.946	-39.2285			0.1394	12.8422	17.2091
		0.1396	-312.765	-42.2088			0.1396	16.4678	14.6827
		0.1398	-306.983	-44.9834			0.1398	18.0562	16.2076
		0.14	-304.638	-45.2275			0.14	17.6432	16.3217
		0.1402	-300.289	-38.3207			0.1402	15.0254	16.7757
		0.1404	-297.877	-38.7069			0.1404	13.3603	16.3922
		0.1406	-295.421	-35.4848			0.1406	14.9443	16.92
		0.1408	-296.404	-34.8685			0.1408	14.1343	17.2053
		0.141	-297.351	-29.509			0.141	13.4489	17.4226
		0.1412	-302.146	-34.2272			0.1412	12.6916	17.022
		0.1414	-308.835	-35.3472			0.1414	12.8536	16.751
		0.1416	-311.964	-37.569			0.1416	12.9432	15.4591
		0.1418	-316.605	-38.1709			0.1418	14.905	14.6908
		0.142	-314.603	-40.2771			0.142	14.4574	18.1242
		0.1422	-316.893	-42.3687			0.1422	16.8521	18.1864
		0.1424	-311.413	-43.646			0.1424	14.4866	15.2624
		0.1426	-312.972	-43.7534			0.1426	14.0142	16.7874
		0.1428	-313.784	-42.3114			0.1428	11.9296	13.5726
		0.143	-308.38	-38.5757			0.143	13.4927	13.2499
		0.1432	-310.413	-36.8272			0.1432	11.4833	12.2924
		0.1434	-309.329	-38.2371			0.1434	10.5947	12.2783
		0.1436	-314.466	-34.2203			0.1436	10.0423	11.4355
		0.1438	-315.321	-34.5373			0.1438	11.2023	10.3625
		0.144	-314.203	-36.4503			0.144	8.8066	10.9928
		0.1442	-318.56	-32.9286			0.1442	8.51656	10.4217
		0.1444	-321.333	-34.1249			0.1444	7.80621	9.61894
		0.1446	-325.628	-34.9606			0.1446	6.87066	11.6965
		0.1448	-322.47	-34.6338			0.1448	5.90847	12.5646
		0.145	-325.525	-38.2115			0.145	5.11989	11.8531
		0.1452	-329.292	-40.6232			0.1452	5.27625	11.3255
		0.1454	-325.201	-44.5775			0.1454	5.39035	12.5302
		0.1456	-325.358	-47.3357			0.1456	10.7392	9.63193
		0.1458	-329.723	-50.4599			0.1458	9.82587	9.07016
		0.146	-324.644	-51.1995			0.146	12.013	10.6593
		0.1462	-319.889	-55.0223			0.1462	14.1564	10.2815
		0.1464	-320.893	-53.3364			0.1464	13.1751	9.49802
		0.1466	-314.778	-54.7312			0.1466	14.354	13.9326
		0.1468	-312.84	-47.5165			0.1468	14.9559	21.4941
		0.147	-310.392	-43.3825			0.147	16.3505	20.6453
		0.1472	-301.53	-43.0695			0.1472	15.4302	19.8293
		0.1474	-303.82	-39.5676			0.1474	18.8181	18.8555
		0.1476	-302.773	-41.4197			0.1476	14.4344	19.0909
		0.1478	-304.995	-38.8541			0.1478	17.1154	20.9103
		0.148	-304.996	-34.9741			0.148	12.0417	20.8202
		0.1482	-308.219	-34.8652			0.1482	15.4229	19.2218
		0.1484	-307.618	-33.4072			0.1484	14.7558	17.4863
		0.1486	-311.355	-32.9024			0.1486	14.3475	18.9197
		0.1488	-312.814	-35.2885			0.1488	14.0077	18.4546
		0.149	-314.309	-33.9385			0.149	17.0352	21.1501
		0.1492	-310.751	-36.2322			0.1492	14.4624	20.5879
		0.1494	-309.918	-37.8106			0.1494	20.5303	20.8616
		0.1496	-311.799	-37.9008			0.1496	18.2622	21.9627
		0.1498	-307.788	-41.5462			0.1498	19.5697	26.971
		0.15	-303.728	-41.7169			0.15	18.4209	25.7938
		0.1502	-300.382	-45.7921			0.1502	19.3102	28.5649
		0.1504	-303.549	-35.8523			0.1504	18.3205	28.4629
		0.1506	-301.148	-41.4999			0.1506	18.3782	29.6053
		0.1508	-297.454	-40.8486			0.1508	18.904	32.3641
		0.151	-297.099	-41.6797			0.151	18.5413	28.3675
		0.1512	-302.023	-41.647			0.1512	15.1449	28.5419
		0.1514	-304.778	-45.4081			0.1514	16.1139	27.0413
		0.1516	-298.346	-45.5194			0.1516	16.3687	23.6708
		0.1518	-297.159	-40.4252			0.1518	14.7538	23.1108
		0.152	-285.623	-41.832			0.152	16.8968	22.0544
		0.1522	-283.238	-35.2702			0.1522	17.3485	20.8663
		0.1524	-285.625	-33.5765			0.1524	21.3427	22.2659
		0.1526	-283.427	-37.5134			0.1526	19.3395	23.1323
		0.1528	-282.09	-34.9893			0.1528	22.6369	24.0309
		0.153	-286.653	-31.4204			0.153	24.9756	24.377
		0.1532	-283.874	-35.383			0.1532	22.0902	24.7634
		0.1534	-281.144	-29.7107			0.1534	21.1878	21.881
		0.1536	-270.297	-29.9939			0.1536	21.112	22.1527
		0.1538	-261.492	-28.4165			0.1538	21.0535	21.4876
		0.154	-258.204	-25.3463			0.154	22.0041	21.8162
		0.1542	-248.33	-25.8378			0.1542	21.9933	22.1629
		0.1544	-250.952	-19.3832			0.1544	17.7296	22.1261
		0.1546	-253.16	-22.3172			0.1546	19.5064	23.0574
		0.1548	-247.549	-17.8573			0.1548	16.4305	23.9758
		0.155	-254.394	-19.6468			0.155	18.415	24.8761
		0.1552	-261.161	-23.3574			0.1552	18.6329	16.9889
		0.1554	-266.298	-22.7291			0.1554	19.4131	15.0298
		0.1556	-269.015	-29.1037			0.1556	20.1577	14.0319
		0.1558	-269.711	-26.8552			0.1558	18.923	14.019
		0.156	-274.255	-25.7455			0.156	19.0168	15.1478
		0.1562	-271.752	-32.7649			0.1562	22.1879	12.5171
		0.1564	-269.222	-32.7268			0.1564	19.4715	14.3239
		0.1566	-269.038	-28.7581			0.1566	20.6138	15.2925
		0.1568	-261.835	-25.9326			0.1568	21.8915	14.8469
		0.157	-261.293	-32.431			0.157	19.586	15.5174
		0.1572	-258.021	-27.1999			0.1572	18.5923	14.1662
		0.1574	-256.72	-30.121			0.1574	17.3558	14.5171
		0.1576	-260.502	-35.3561			0.1576	17.2581	14.0207
		0.1578	-258.066	-25.3693			0.1578	17.2812	15.4035
		0.158	-255.685	-25.9138			0.158	13.5474	17.8638
		0.1582	-247.909	-22.578			0.1582	12.0943	14.8076
		0.1584	-250.753	-18.8837			0.1584	13.6942	16.1597
		0.1586	-249.42	-18.3334			0.1586	14.0372	10.6224
		0.1588	-248.171	-20.1521			0.1588	14.1105	14.7643
		0.159	-247.785	-17.3193			0.159	14.0901	15.1188
		0.1592	-243.261	-13.7673			0.1592	16.3297	16.1707
		0.1594	-245.471	-25.0862			0.1594	15.933	14.9852
		0.1596	-247.449	-20.4703			0.1596	19.7199	14.7007
		0.1598	-246.85	-26.4615			0.1598	19.5258	14.5253
		0.16	-251.105	-25.1135			0.16	16.3498	15.0639
		0.1602	-250.894	-28.146			0.1602	17.2155	17.4744
		0.1604	-254.011	-32.0735			0.1604	16.8672	13.7898
		0.1606	-248.004	-36.1515			0.1606	16.8402	14.5379
		0.1608	-245.836	-29.4785			0.1608	15.5777	11.5566
		0.161	-247.853	-26.5356			0.161	15.6364	12.2187
		0.1612	-240.047	-27.7061			0.1612	15.4542	10.3012
		0.1614	-249.737	-25.2234			0.1614	16.382	12.2456
		0.1616	-245.711	-23.0248			0.1616	13.1795	12.3808
		0.1618	-239.741	-14.8777			0.1618	12.8899	11.3185
		0.162	-234.576	-17.5648			0.162	14.5175	10.6381
		0.1622	-240.735	-19.7565			0.1622	12.7958	8.56721
		0.1624	-238.737	-16.057			0.1624	15.8889	5.71185
		0.1626	-238.37	-13.5003			0.1626	15.8643	5.97385
		0.1628	-240.034	-14.8204			0.1628	12.1497	3.31248
		0.163	-245.67	-29.8044			0.163	11.7496	5.90568
		0.1632	-244.785	-28.753			0.1632	11.7503	5.36879
		0.1634	-247.907	-24.6314			0.1634	10.6003	4.84618
		0.1636	-248.478	-26.046			0.1636	11.0216	3.95003
		0.1638	-249.192	-24.4283			0.1638	9.31969	4.63185
		0.164	-258.28	-22.9142			0.164	9.98845	3.77121
		0.1642	-253.917	-27.3899			0.1642	9.12922	2.90853
		0.1644	-261.081	-30.8293			0.1644	9.27925	2.50621
		0.1646	-262.247	-28.1944			0.1646	7.92096	5.46831
		0.1648	-260.947	-28.8746			0.1648	6.80435	1.63826
		0.165	-254.509	-26.2487			0.165	6.32534	3.87696
		0.1652	-256.571	-26.6042			0.1652	6.48753	3.00202
		0.1654	-251.952	-28.3788			0.1654	5.92806	13.0376
		0.1656	-250.82	-23.7869			0.1656	3.67382	12.3953
		0.1658	-247.3	-19.1177			0.1658	3.05093	11.7969
		0.166	-249.223	-19.814			0.166	3.66972	11.2649
		0.1662	-255.391	-20.8261			0.1662	1.04125	10.8015
		0.1664	-253.32	-22.9358			0.1664	2.96181	10.2145
		0.1666	-266.431	-29.2639			0.1666	2.79542	9.89546
		0.1668	-265.088	-31.2281			0.1668	3.66834	9.64898
		0.167	-261.781	-35.0987			0.167	5.76297	9.47552
		0.1672	-258.5	-31.1454			0.1672	4.40347	9.37515
		0.1674	-259.168	-29.5429			0.1674	10.8998	9.34751
		0.1676	-257.15	-31.0392			0.1676	6.72019	9.19788
		0.1678	-256.345	-35.6572			0.1678	11.1486	9.31549
		0.168	-252.478	-34.0618			0.168	11.7394	9.50235
		0.1682	-251.764	-35.2308			0.1682	11.6197	9.75654
		0.1684	-251.871	-29.0175			0.1684	11.9403	10.0933
		0.1686	-253.972	-35.3133			0.1686	7.86442	10.512
		0.1688	-249.08	-31.505			0.1688	8.32541	10.992
		0.169	-254.722	-32.81			0.169	5.74319	11.3133
		0.1692	-253.77	-28.3087			0.1692	8.48314	0.41064
		0.1694	-249.723	-31.2765			0.1694	7.76483	1.86009
		0.1696	-253.457	-28.03			0.1696	7.67182	4.10319
		0.1698	-249.399	-29.1187			0.1698	6.84426	1.97885
		0.17	-246.145	-29.8504			0.17	8.40721	1.49921
		0.1702	-247.945	-24.7666			0.1702	6.67161	1.63317
		0.1704	-246.62	-23.2049			0.1704	9.06418	0.25265
		0.1706	-247.972	-25.9789			0.1706	8.35007	-0.12447
		0.1708	-251.604	-21.7316			0.1708	9.22296	1.08634
		0.171	-256.699	-24.883			0.171	6.00214	-0.61792
		0.1712	-259.733	-24.9156			0.1712	5.35887	0.03008
		0.1714	-259.155	-21.4053			0.1714	4.92066	1.06826
		0.1716	-261.959	-24.1114			0.1716	5.26454	2.87995
		0.1718	-260.743	-25.1953			0.1718	2.88943	3.30371
		0.172	-254.756	-21.1508			0.172	4.21773	3.88595
		0.1722	-255.248	-24.0641			0.1722	2.98682	1.92048
		0.1724	-250.117	-24.1246			0.1724	3.68669	3.82426
		0.1726	-248.713	-26.0405			0.1726	3.37845	4.70991
		0.1728	-244.003	-24.7136			0.1728	3.79901	2.66353
		0.173	-241.046	-22.4529			0.173	4.57639	2.54084
		0.1732	-244.075	-28.6212			0.1732	5.30809	1.21004
		0.1734	-238.253	-28.7175			0.1734	5.98768	-2.28665
		0.1736	-239.951	-25.1248			0.1736	6.60956	-2.12054
		0.1738	-241.75	-24.0741			0.1738	7.17095	-1.63242
		0.174	-238.531	-27.8327			0.174	7.69019	-0.23847
		0.1742	-242.779	-30.1496			0.1742	8.12337	1.27096
		0.1744	-235.705	-31.7867			0.1744	8.48985	0.94184
		0.1746	-241.9	-31.9294			0.1746	0.41218	2.67634
		0.1748	-239.479	-39.9258			0.1748	-1.44605	1.41152
		0.175	-241.639	-31.6136			0.175	9.29391	5.73592
		0.1752	-246.447	-40.0649			0.1752	9.38275	2.38061
		0.1754	-242.98	-39.9116			0.1754	9.40209	0.12365
		0.1756	-252.633	-33.1287			0.1756	9.37062	-0.05451
		0.1758	-243.794	-28.692			0.1758	9.25331	-1.65494
		0.176	-249.622	-25.0164			0.176	0.69357	-1.37896
		0.1762	-250.956	-23.9937			0.1762	8.85876	-1.3743
		0.1764	-249.756	-17.0676			0.1764	8.54808	-1.83736
		0.1766	-246.815	-15.5093			0.1766	-2.32278	-1.00886
		0.1768	-247.945	-16.9233			0.1768	-4.67885	-2.39104
		0.177	-240.657	-14.6675			0.177	-1.63098	-1.88317
		0.1772	-237.018	-14.5737			0.1772	7.05221	-0.86531
		0.1774	-232.778	-17.7563			0.1774	6.52808	-3.99759
		0.1776	-229.42	-16.8367			0.1776	5.94067	-3.48459
		0.1778	-233.911	-19.1926			0.1778	5.30887	-2.63493
		0.178	-233.022	-18.1802			0.178	4.60327	-2.81199
		0.1782	-231.815	-20.755			0.1782	3.86618	-3.61354
		0.1784	-225.192	-21.888			0.1784	3.10214	-3.66977
		0.1786	-220.966	-18.4144			0.1786	4.26378	-4.15562
		0.1788	-217.573	-13.4744			0.1788	2.28505	-6.02548
		0.179	-213.837	-14.0708			0.179	2.43679	-5.57535
		0.1792	-205.456	-14.7133			0.1792	1.40459	-8.44727
		0.1794	-202.559	-13.0655			0.1794	3.09366	-9.5749
		0.1796	-200.05	-6.75588			0.1796	0.09778	-8.36521
		0.1798	-200.238	-11.3761			0.1798	0.61095	-9.1256
		0.18	-204.273	-11.7068			0.18	-0.03753	-7.54867
		0.1802	-205.54	-7.72712			0.1802	1.87314	-8.31303
		0.1804	-204.412	-13.1011			0.1804	1.02691	-6.14234
		0.1806	-206.734	-15.6944			0.1806	1.19417	-6.31402
		0.1808	-206.287	-11.6117			0.1808	0.19117	-3.16183
		0.181	-207.347	-14.9002			0.181	1.55721	-0.98552
		0.1812	-208.347	-17.3502			0.1812	1.98117	-3.86072
		0.1814	-209.694	-17.788			0.1814	4.1822	-2.03169
		0.1816	-214.108	-23.2369			0.1816	1.72084	-1.93002
		0.1818	-212.229	-22.7712			0.1818	5.53137	-0.212
		0.182	-214.199	-25.7743			0.182	5.27592	-1.97616
		0.1822	-219.647	-31.055			0.1822	4.48485	0.81209
		0.1824	-221.159	-24.5927			0.1824	3.94533	-2.56714
		0.1826	-223.041	-27.4609			0.1826	3.66175	-1.0082
		0.1828	-224.911	-33.4086			0.1828	4.21309	9.9235
		0.183	-226.412	-33.4714			0.183	6.944	9.36629
		0.1832	-224.807	-31.167			0.1832	5.64623	8.84954
		0.1834	-220.168	-30.8223			0.1834	6.34815	8.41371
		0.1836	-213.263	-31.6449			0.1836	10.2332	8.06023
		0.1838	-208.822	-33.2675			0.1838	5.98835	7.59569
		0.184	-211.506	-34.1324			0.184	3.19826	7.41176
		0.1842	-211.925	-29.9707			0.1842	5.35235	7.31161
		0.1844	-205.842	-36.3904			0.1844	5.45243	7.29474
		0.1846	-213.563	-34.6731			0.1846	4.25125	7.37877
		0.1848	-208.965	-36.9363			0.1848	2.15655	7.52482
		0.185	-209.616	-39.6749			0.185	2.47298	7.55549
		0.1852	-205.778	-35.9019			0.1852	5.18899	7.87725
		0.1854	-201.791	-34.6107			0.1854	2.12754	8.25524
		0.1856	-193.787	-31.1445			0.1856	7.68756	0.34704
		0.1858	-192.715	-26.7258			0.1858	5.09743	9.29142
		0.186	-189.986	-29.1205			0.186	5.10235	-0.6137
		0.1862	-191.852	-27.4445			0.1862	6.31197	-0.28477
		0.1864	-191.283	-28.3423			0.1864	6.96597	-1.43313
		0.1866	-198.416	-28.3412			0.1866	5.90684	12.14
		0.1868	-193.019	-27.036			0.1868	6.0594	-2.10262
		0.187	-200.854	-27.1993			0.187	7.60119	-6.71893
		0.1872	-203.983	-31.5745			0.1872	6.2514	-5.62701
		0.1874	-198.179	-26.1406			0.1874	6.28984	-5.26485
		0.1876	-201.782	-26.9219			0.1876	6.74616	-8.38614
		0.1878	-203.498	-30.4089			0.1878	3.73914	-2.35189
		0.188	-205.697	-34.6411			0.188	8.33449	-0.99704
		0.1882	-204.876	-30.7191			0.1882	6.88587	0.13557
		0.1884	-201.866	-33.0694			0.1884	3.10957	-0.6853
		0.1886	-205.269	-33.5618			0.1886	6.53727	2.37671
		0.1888	-205.325	-33.3711			0.1888	6.24086	3.47282
		0.189	-197.794	-34.063			0.189	8.07698	2.22002
		0.1892	-197.902	-26.3437			0.1892	5.00151	1.32691
		0.1894	-199.43	-30.1046			0.1894	5.99398	4.49788
		0.1896	-195.359	-33.6523			0.1896	9.68546	-0.15945
		0.1898	-193.895	-27.2706			0.1898	9.819	2.55589
		0.19	-187.291	-21.9285			0.19	10.1037	3.2672
		0.1902	-189.201	-22.3018			0.1902	6.64645	2.1892
		0.1904	-182.878	-22.5393			0.1904	7.24888	-0.12257
		0.1906	-178.494	-17.6037			0.1906	9.7434	3.55954
		0.1908	-173.309	-13.0044			0.1908	8.09591	1.32052
		0.191	-177.457	-16.1127			0.191	10.486	2.72388
		0.1912	-176.097	-14.0858			0.1912	9.51282	2.49767
		0.1914	-179.79	-13.9459			0.1914	10.6206	-0.13592
		0.1916	-185.402	-17.253			0.1916	7.56799	-0.69844
		0.1918	-191.373	-17.7838			0.1918	7.79257	0.60816
		0.192	-191.078	-19.8301			0.192	7.95163	0.84566
		0.1922	-189.613	-16.0134			0.1922	8.04508	3.3178
		0.1924	-186.258	-16.503			0.1924	8.07321	4.33006
		0.1926	-184.911	-21.2764			0.1926	8.03588	4.28112
		0.1928	-183.602	-21.3847			0.1928	8.12931	4.14229
		0.193	-178.442	-17.6161			0.193	8.73838	7.03219
		0.1932	-182.337	-17.422			0.1932	7.53387	6.71202
		0.1934	-176.5	-16.8803			0.1934	7.44543	3.78217
		0.1936	-178.9	-13.2685			0.1936	8.65755	3.70735
		0.1938	-179.751	-10.8658			0.1938	9.60323	1.6325
		0.194	-181.388	-13.9576			0.194	10.0983	2.59826
		0.1942	-182.647	-11.2529			0.1942	9.57034	4.65744
		0.1944	-188.977	-15.597			0.1944	8.39991	5.8627
		0.1946	-191.382	-14.1236			0.1946	11.4642	5.63967
		0.1948	-193.372	-16.5603			0.1948	11.7487	9.43545
		0.195	-189.131	-15.8998			0.195	13.1524	8.85617
		0.1952	-193.839	-18.3734			0.1952	10.2294	10.3679
		0.1954	-193.096	-15.4015			0.1954	9.6246	7.36539
		0.1956	-193.475	-13.2165			0.1956	10.7573	10.5554
		0.1958	-191.469	-19.5988			0.1958	9.90794	8.67554
		0.196	-194.097	-29.4746			0.196	13.1468	7.75308
		0.1962	-189.247	-24.4857			0.1962	11.0955	6.61963
		0.1964	-188.632	-27.6391			0.1964	13.5192	6.45179
		0.1966	-186.377	-26.0603			0.1966	12.8233	5.10928
		0.1968	-185.185	-25.6053			0.1968	11.748	6.51694
		0.197	-174.54	-23.1304			0.197	10.6817	5.41561
		0.1972	-175.083	-24.5103			0.1972	12.1652	6.27857
		0.1974	-171.984	-24.6168			0.1974	9.96402	16.7052
		0.1976	-178.433	-19.9535			0.1976	12.4576	5.11559
		0.1978	-175.316	-17.9052			0.1978	15.7357	5.63865
		0.198	-172.766	-18.0545			0.198	14.9373	13.433
		0.1982	-176.983	-12.9935			0.1982	14.3787	4.06899
		0.1984	-177.398	-12.8473			0.1984	9.57905	3.14086
		0.1986	-179.087	-11.3465			0.1986	12.6327	10.6577
		0.1988	-168.404	-6.89325			0.1988	12.036	9.85371
		0.199	-164.83	-6.87975			0.199	11.498	9.12636
		0.1992	-163.661	-13.6258			0.1992	11.4101	8.28399
		0.1994	-165.646	-6.44783			0.1994	12.3548	7.72127
		0.1996	-164.906	-5.60549			0.1996	11.0175	7.24228
		0.1998	-162.594	-9.51892			0.1998	13.8122	6.85032
		0.2	-159.078	-7.60782			0.2	13.3639	6.54569
		0.2002	-160.973	-8.06019			0.2002	12.7938	6.32902
		0.2004	-154.212	-3.80164			0.2004	10.1437	6.20045
		0.2006	-152.458	-4.64323			0.2006	9.92726	5.96681
		0.2008	-154.077	-4.64019			0.2008	9.98329	6.01519
		0.201	-156.323	-4.16439			0.201	9.13768	6.14902
		0.2012	-150.968	-9.05603			0.2012	5.06137	6.36648
		0.2014	-159.064	-9.14265			0.2014	9.62456	6.66529
		0.2016	-160.289	-4.79405			0.2016	5.66828	7.04275
		0.2018	-161.264	-5.39813			0.2018	6.26796	7.30258
		0.202	-155.791	-8.16787			0.202	10.6364	7.83002
		0.2022	-153.954	-3.75357			0.2022	5.90387	8.42558
		0.2024	-153.389	-4.94908			0.2024	4.5465	9.14507
		0.2026	-150.982	-4.73882			0.2026	8.12143	-0.05311
		0.2028	-155.666	-8.53332			0.2028	5.09804	-0.89486
		0.203	-154.948	-4.28002			0.203	5.6396	-4.77805
		0.2032	-157.763	-9.48774			0.2032	6.23493	-4.88202
		0.2034	-150.466	-3.08292			0.2034	4.90985	-7.46548
		0.2036	-150.62	-12.7407			0.2036	4.79191	-5.70948
		0.2038	-146.51	-3.34612			0.2038	5.68298	-4.51189
		0.204	-149.845	-7.27971			0.204	3.66111	-5.2385
		0.2042	-138.759	0.04145			0.2042	7.30658	-1.28399
		0.2044	-144.066	-4.74248			0.2044	7.60766	-0.84846
		0.2046	-141.937	3.68771			0.2046	10.0391	0.36061
		0.2048	-140.166	0.01264			0.2048	8.3916	1.73911
		0.205	-138.746	4.93884			0.205	6.1516	0.5836
		0.2052	-135.338	6.34081			0.2052	7.41631	-0.75768
		0.2054	-135.811	6.58474			0.2054	7.89612	-1.14919
		0.2056	-132.357	3.35947			0.2056	10.0999	-1.56266
		0.2058	-136.651	3.30107			0.2058	8.95254	0.51711
		0.206	-140.069	1.7178			0.206	8.74599	0.01403
		0.2062	-141.477	8.75881			0.2062	10.0583	1.21306
		0.2064	-138.139	6.46701			0.2064	11.1266	1.76689
		0.2066	-144.506	0.71291			0.2066	10.5943	3.4147
		0.2068	-141.85	7.86445			0.2068	8.46065	3.62099
		0.207	-139.569	9.9874			0.207	9.7949	6.46732
		0.2072	-138.441	2.78375			0.2072	9.30531	4.94141
		0.2074	-142.349	8.88428			0.2074	11.8887	7.81635
		0.2076	-138.063	5.65606			0.2076	10.1255	5.92586
		0.2078	-135.378	7.13478			0.2078	10.4498	4.17403
		0.208	-129.22	8.23501			0.208	7.98902	2.54439
		0.2082	-126.268	8.17551			0.2082	7.82487	2.98196
		0.2084	-119.082	16.3001			0.2084	7.7915	3.1459
		0.2086	-118.607	8.82449			0.2086	7.11372	3.42062
		0.2088	-111.585	11.0849			0.2088	7.54362	2.24835
		0.209	-109.735	10.9976			0.209	8.09157	0.99732
		0.2092	-112.67	10.4581			0.2092	8.96408	2.20215
		0.2094	-114.929	9.86022			0.2094	6.83802	1.77522
		0.2096	-113.409	9.19191			0.2096	8.36149	1.64445
		0.2098	-115.169	9.24075			0.2098	8.26034	2.02784
		0.21	-113.947	7.63111			0.21	6.34795	1.34625
		0.2102	-113.682	5.92428			0.2102	6.72058	1.17491
		0.2104	-111.281	8.76917			0.2104	8.2181	0.53907
		0.2106	-110.275	3.65834			0.2106	8.09336	3.7296
		0.2108	-102.92	6.96268			0.2108	7.12638	2.17347
		0.211	-109.114	6.5594			0.211	9.61651	2.31032
		0.2112	-101.547	12.1809			0.2112	10.8806	1.80152
		0.2114	-101.321	5.49419			0.2114	10.925	2.58468
		0.2116	-104.901	7.94309			0.2116	14.6189	3.50673
		0.2118	-108.822	1.91102			0.2118	14.7354	2.40832
		0.212	-106.079	9.62761			0.212	15.9722	5.37537
		0.2122	-111.894	6.10988			0.2122	23.3934	4.4146
		0.2124	-112.655	10.4468			0.2124	19.6708	7.12625
		0.2126	-115.392	7.02193			0.2126	21.3796	6.70001
		0.2128	-115.028	3.22521			0.2128	20.1785	4.91066
		0.213	-113.609	6.82158			0.213	19.1683	5.86179
		0.2132	-115.008	7.69005			0.2132	18.1908	4.87922
		0.2134	-116.143	-0.83779			0.2134	17.2296	4.49727
		0.2136	-120.93	1.46404			0.2136	12.3964	4.13873
		0.2138	-123.119	7.94681			0.2138	17.3388	4.75413
		0.214	-115.366	8.46165			0.214	18.5902	4.25377
		0.2142	-119.92	11.9208			0.2142	17.5325	13.5034
		0.2144	-115.36	12.1083			0.2144	20.8021	12.4038
		0.2146	-117.69	6.27671			0.2146	20.5817	11.3501
		0.2148	-110.549	10.3728			0.2148	21.757	10.7543
		0.215	-114.228	10.3401			0.215	22.1892	13.3421
		0.2152	-101.864	16.2905			0.2152	24.984	10.1412
		0.2154	-99.2034	20.3977			0.2154	25.1058	10.9111
		0.2156	-98.4512	26.5453			0.2156	25.0927	10.7837
		0.2158	-100.375	24.9665			0.2158	24.3572	14.0307
		0.216	-104.987	25.7915			0.216	24.4589	13.8463
		0.2162	-105.284	19.671			0.2162	26.2049	13.9334
		0.2164	-110.203	23.3728			0.2164	26.8653	12.7501
		0.2166	-114.677	22.0487			0.2166	22.5455	14.596
		0.2168	-117.949	18.0526			0.2168	22.2223	14.5768
		0.217	-118.092	17.9972			0.217	22.1777	15.2323
		0.2172	-116.72	10.1724			0.2172	22.0187	16.5439
		0.2174	-119.277	13.6761			0.2174	22.1176	14.0652
		0.2176	-115.253	12.5211			0.2176	28.5102	16.3634
		0.2178	-113.618	7.45586			0.2178	31.0462	12.9182
		0.218	-112.796	9.76846			0.218	32.8268	14.6226
		0.2182	-111.279	13.9796			0.2182	34.2863	13.8968
		0.2184	-107.471	13.4724			0.2184	35.6138	15.5936
		0.2186	-110.747	14.4917			0.2186	33.6946	16.0178
		0.2188	-106.65	11.5615			0.2188	32.4263	14.5745
		0.219	-104.556	15.5957			0.219	32.7979	17.4961
		0.2192	-107.599	11.7762			0.2192	28.9809	15.8054
		0.2194	-102.107	11.0584			0.2194	29.7027	17.6729
		0.2196	-103.641	11.858			0.2196	28.7296	20.5626
		0.2198	-110.645	11.4424			0.2198	31.1219	20.9501
		0.22	-110.607	16.465			0.22	29.8569	22.37
		0.2202	-112.884	9.36838			0.2202	28.8179	21.8735
		0.2204	-117.87	8.09885			0.2204	30.7436	22.7738
		0.2206	-115.001	11.1021			0.2206	30.7432	23.3103
		0.2208	-117.171	11.7503			0.2208	30.9549	22.5058
		0.221	-117.736	10.0708			0.221	34.8732	23.4887
		0.2212	-117.476	14.6517			0.2212	33.3287	22.3379
		0.2214	-116.384	12.2229			0.2214	36.2662	23.545
		0.2216	-113.656	10.2319			0.2216	35.681	22.6029
		0.2218	-108.514	12.1666			0.2218	36.0566	22.6276
		0.222	-106.777	16.0845			0.222	36.8176	24.78
		0.2222	-105.326	15.0019			0.2222	31.933	23.9825
		0.2224	-102.167	20.2514			0.2224	36.7732	25.8764
		0.2226	-105.109	21.6801			0.2226	34.5597	26.1675
		0.2228	-105.498	27.4962			0.2228	36.209	27.5836
		0.223	-98.2844	29.5264			0.223	35.4871	28.1645
		0.2232	-105.673	22.752			0.2232	36.0832	28.8836
		0.2234	-106.925	23.5777			0.2234	37.004	31.2942
		0.2236	-101.675	26.1508			0.2236	39.227	30.5111
		0.2238	-105.88	21.5495			0.2238	41.7639	33.1629
		0.224	-110.143	28.1314			0.224	42.2692	34.942
		0.2242	-112.869	26.3559			0.2242	40.5771	38.5927
		0.2244	-112.874	27.1963			0.2244	44.4783	33.5903
		0.2246	-121.056	26.0333			0.2246	40.9046	33.1898
		0.2248	-116.722	25.5615			0.2248	40.6074	33.5023
		0.225	-119	30.9079			0.225	39.8612	33.5451
		0.2252	-115.012	33.4774			0.2252	40.018	33.6997
		0.2254	-119.509	32.5245			0.2254	39.9222	33.7712
		0.2256	-115.736	40.5555			0.2256	37.6223	33.76
		0.2258	-109.519	34.9469			0.2258	37.4184	22.7597
		0.226	-114.5	31.7867			0.226	36.3674	33.3658
		0.2262	-112.288	29.4901			0.2262	36.4121	20.1434
		0.2264	-114.591	33.1491			0.2264	36.391	21.5285
		0.2266	-108.496	34.9856			0.2266	36.6968	23.4134
		0.2268	-107.294	38.1354			0.2268	36.3528	32.3275
		0.227	-102.781	31.3368			0.227	35.9454	31.8004
		0.2272	-98.8187	31.403			0.2272	39.3781	31.1884
		0.2274	-98.8983	25.8348			0.2274	40.7665	34.398
		0.2276	-97.4962	28.6853			0.2276	42.4648	34.0054
		0.2278	-110.976	25.9685			0.2278	42.1607	33.1439
		0.228	-109.271	19.2537			0.228	41.9865	36.1389
		0.2282	-114.63	12.8557			0.2282	41.1783	34.9819
		0.2284	-111.431	15.7607			0.2284	39.5688	27.7728
		0.2286	-112.168	10.4056			0.2286	37.766	29.1501
		0.2288	-109.799	18.6259			0.2288	37.3085	24.4821
		0.229	-107.832	15.0994			0.229	38.3934	26.2355
		0.2292	-110.558	18.5584			0.2292	34.9773	25.2401
		0.2294	-109.752	20.0389			0.2294	38.7559	25.1852
		0.2296	-101.942	17.2058			0.2296	37.8311	26.8836
		0.2298	-103.101	22.5468			0.2298	40.9745	26.6128
		0.23	-102.67	19.7188			0.23	40.0279	28.6778
		0.2302	-106.081	18.0923			0.2302	40.0624	26.6624
		0.2304	-107.107	21.5634			0.2304	38.3594	25.8242
		0.2306	-112.362	18.834			0.2306	38.8324	27.5438
		0.2308	-112.485	18.8887			0.2308	37.9627	25.7901
		0.231	-118.774	14.7045			0.231	35.9626	24.6752
		0.2312	-119.538	9.79314			0.2312	36.3464	24.173
		0.2314	-118.299	8.06309			0.2314	35.6075	23.3248
		0.2316	-119.723	7.94124			0.2316	36.8675	22.9248
		0.2318	-120.748	13.7136			0.2318	34.0894	22.1872
		0.232	-116.278	10.581			0.232	33.5091	21.522
		0.2322	-115.704	10.2024			0.2322	32.9853	18.7707
		0.2324	-112.795	12.2142			0.2324	34.2733	19.4195
		0.2326	-107.539	5.70727			0.2326	31.9091	15.4588
		0.2328	-110.112	15.1801			0.2328	33.1078	19.1654
		0.233	-106.121	15.6747			0.233	33.5996	15.9271
		0.2332	-101.766	11.1098			0.2332	35.1082	18.231
		0.2334	-97.8726	14.3498			0.2334	32.7886	15.3352
		0.2336	-99.8722	10.1612			0.2336	36.5694	18.367
		0.2338	-94.9264	15.3181			0.2338	32.6221	18.1514
		0.234	-96.3016	16.1233			0.234	32.4584	17.6329
		0.2342	-96.2312	20.3995			0.2342	32.3628	13.1033
		0.2344	-96.2639	22.2836			0.2344	31.9454	14.1188
		0.2346	-95.2679	16.2732			0.2346	33.1541	15.2031
		0.2348	-94.7916	14.8702			0.2348	30.7385	14.0123
		0.235	-89.4382	16.0853			0.235	29.575	15.0385
		0.2352	-88.1703	15.2363			0.2352	25.5832	14.5653
		0.2354	-90.6255	18.1483			0.2354	23.2161	14.1557
		0.2356	-90.9408	16.2282			0.2356	23.4747	15.9431
		0.2358	-88.7751	18.0086			0.2358	23.0069	16.2227
		0.236	-85.319	25.7917			0.236	23.7434	13.2516
		0.2362	-89.5392	20.5152			0.2362	24.3133	13.8413
		0.2364	-97.9302	19.2906			0.2364	25.4963	14.6777
		0.2366	-105.024	15.1112			0.2366	25.9257	13.0029
		0.2368	-107.728	10.6655			0.2368	24.4293	15.6557
		0.237	-109.992	8.66427			0.237	26.6638	15.0135
		0.2372	-111.831	11.8195			0.2372	25.0151	14.1931
		0.2374	-112.909	13.8542			0.2374	27.0702	15.1383
		0.2376	-111.645	9.31956			0.2376	29.1119	16.0826
		0.2378	-114.737	0.51766			0.2378	30.1592	16.8326
		0.238	-117.529	0.33813			0.238	31.386	18.5459
		0.2382	-123.536	0.50551			0.2382	32.2139	19.073
		0.2384	-114.826	0.60288			0.2384	33.2211	19.5806
		0.2386	-115.613	1.39306			0.2386	28.7675	20.6474
		0.2388	-115.022	-2.59101			0.2388	30.1654	21.2956
		0.239	-118.115	-1.2389			0.239	26.2866	22.1041
		0.2392	-119.079	1.88649			0.2392	24.1514	8.79245
		0.2394	-116.356	0.16489			0.2394	24.5428	8.53708
		0.2396	-124.761	2.15256			0.2396	22.1809	8.06369
		0.2398	-122.509	-3.84986			0.2398	22.3272	4.81613
		0.24	-117.052	-0.32594			0.24	22.6241	5.6307
		0.2402	-113.477	0.97097			0.2402	19.1557	9.49597
		0.2404	-115.285	-1.48681			0.2404	19.5672	7.06492
		0.2406	-109.657	3.94302			0.2406	18.7502	5.7374
		0.2408	-108.681	8.65425			0.2408	17.4956	6.70143
		0.241	-111.963	-0.19014			0.241	17.7381	3.50618
		0.2412	-110.9	1.18269			0.2412	17.1367	4.92477
		0.2414	-116.823	-2.07755			0.2414	17.8319	4.3146
		0.2416	-121.149	-8.78494			0.2416	21.3765	4.78277
		0.2418	-121.181	-12.297			0.2418	18.7978	4.97755
		0.242	-128.233	-10.7171			0.242	18.8903	5.87396
		0.2422	-125.139	-13.8124			0.2422	21.816	5.52476
		0.2424	-127.158	-20.7738			0.2424	19.8021	5.68995
		0.2426	-124.93	-23.4422			0.2426	17.1402	3.83053
		0.2428	-123.166	-20.3053			0.2428	16.9512	3.65439
		0.243	-124.556	-21.1023			0.243	16.7174	3.4119
		0.2432	-123.261	-19.9939			0.2432	16.9961	3.29397
		0.2434	-128.626	-20.4901			0.2434	14.4687	2.91685
		0.2436	-128.952	-20.2639			0.2436	20.2438	3.62801
		0.2438	-129.711	-18.526			0.2438	19.8987	2.89468
		0.244	-130.512	-18.4234			0.244	23.7534	5.38135
		0.2442	-131.741	-18.3853			0.2442	22.6537	6.82677
		0.2444	-137.284	-18.7924			0.2444	21.7017	1.58259
		0.2446	-137.771	-16.9192			0.2446	20.9115	4.29884
		0.2448	-137.089	-15.1085			0.2448	20.0912	2.31865
		0.245	-139.938	-11.0165			0.245	19.2426	-0.66222
		0.2452	-136.941	-14.7502			0.2452	18.3737	1.18819
		0.2454	-140.608	-20.0786			0.2454	17.8678	1.81754
		0.2456	-139.976	-21.908			0.2456	20.0707	4.92802
		0.2458	-138.162	-22.1614			0.2458	19.5073	3.90163
		0.246	-136.726	-19.677			0.246	21.061	4.98946
		0.2462	-134.085	-25.3628			0.2462	19.6992	5.65094
		0.2464	-127.124	-27.9086			0.2464	16.5833	8.99436
		0.2466	-128.7	-28.8461			0.2466	19.5169	7.82223
		0.2468	-126.695	-28.9652			0.2468	18.7633	15.0264
		0.247	-121.462	-27.8642			0.247	18.0364	5.26878
		0.2472	-122.392	-29.4084			0.2472	15.3814	12.722
		0.2474	-116.576	-23.8706			0.2474	19.7642	11.608
		0.2476	-113.738	-29.1659			0.2476	15.9871	10.346
		0.2478	-113.469	-28.4854			0.2478	16.7332	9.33038
		0.248	-116.892	-31.936			0.248	16.5513	8.37055
		0.2482	-116.592	-30.1714			0.2482	20.1106	7.47123
		0.2484	-117.6	-30.5573			0.2484	19.4274	6.63674
		0.2486	-124.96	-27.6239			0.2486	17.4186	6.0658
		0.2488	-124.605	-41.6179			0.2488	16.8285	5.95463
		0.249	-121.242	-37.0192			0.249	17.6654	4.74995
		0.2492	-109.358	-37.6181			0.2492	15.6612	4.59542
		0.2494	-80.1564	-34.0562			0.2494	17.4139	3.53511
		0.2496	-24.4049	-29.8448			0.2496	14.9622	4.88561
		0.2498	41.7562	-26.1038			0.2498	16.8628	8.83863
		0.25	108.137	-17.802			0.25	14.5421	6.42324
		0.2502	172.08	-2.224			0.2502	16.5794	10.308
		0.2504	245.254	5.04925			0.2504	16.3368	8.82391
		0.2506	303.216	25.1307			0.2506	14.2304	8.80284
		0.2508	335.579	28.3935			0.2508	16.2925	5.9473
		0.251	370.502	31.6649			0.251	14.5349	3.98527
		0.2512	383.623	45.4546			0.2512	15.3865	3.08714
		0.2514	395.314	54.241			0.2514	15.1487	4.41991
		0.2516	395.539	49.483			0.2516	13.6047	3.88486
		0.2518	386.735	57.3459			0.2518	12.1223	3.80998
		0.252	377.904	55.2301			0.252	16.3435	4.00523
		0.2522	368.727	54.107			0.2522	13.7942	4.65344
		0.2524	357.685	58.2918			0.2524	16.3822	5.35977
		0.2526	341.307	52.5595			0.2526	15.5111	6.11952
		0.2528	329.77	47.9096			0.2528	15.8542	-3.54491
		0.253	323.83	50.9821			0.253	13.3133	-4.15484
		0.2532	319.973	45.0034			0.2532	14.1312	-4.6715
		0.2534	316.246	49.4936			0.2534	13.813	10.0521
		0.2536	309.2	45.7774			0.2536	15.8526	0.5967
		0.2538	306.612	42.8056			0.2538	16.7409	-0.8311
		0.254	297.594	41.0185			0.254	16.2746	2.60467
		0.2542	298.122	41.9585			0.2542	17.1741	14.405
		0.2544	296.507	38.6182			0.2544	18.1032	2.64034
		0.2546	297.063	36.8927			0.2546	15.9151	3.37997
		0.2548	296.297	34.0518			0.2548	14.8957	2.95354
		0.255	289.528	30.4899			0.255	14.6653	0.00478
		0.2552	286.124	27.0117			0.2552	14.8129	-3.13537
		0.2554	281.827	24.4002			0.2554	10.2779	-5.87848
		0.2556	284.401	28.0928			0.2556	10.0243	-5.89977
		0.2558	277.489	20.9645			0.2558	13.0615	-3.61549
		0.256	273.189	26.3974			0.256	13.8928	-4.11645
		0.2562	275.003	17.8853			0.2562	13.7024	2.3306
		0.2564	272.764	19.2132			0.2564	15.9904	0.91243
		0.2566	271.523	17.5136			0.2566	20.3577	1.36732
		0.2568	270.907	17.8361			0.2568	16.8733	4.09038
		0.257	273.631	19.7854			0.257	14.6914	1.85165
		0.2572	278.09	23.7558			0.2572	18.3127	2.66129
		0.2574	282.32	24.2817			0.2574	17.9607	3.79811
		0.2576	285.932	24.4733			0.2576	16.006	4.85114
		0.2578	291.239	23.1534			0.2578	14.5945	3.48653
		0.258	295.886	19.9561			0.258	12.7337	-0.08999
		0.2582	299.085	26.147			0.2582	12.176	1.34175
		0.2584	299.688	25.7516			0.2584	12.9266	-1.78662
		0.2586	300.375	26.1562			0.2586	9.33772	-3.8055
		0.2588	298.815	22.6567			0.2588	10.952	-4.73422
		0.259	292.655	17.6324			0.259	9.76897	-2.05641
		0.2592	292.823	21.1651			0.2592	9.28216	-5.09356
		0.2594	286.001	23.1329			0.2594	9.13801	-7.63515
		0.2596	290.114	17.2451			0.2596	9.33025	-2.665
		0.2598	291.085	17.5523			0.2598	7.30923	-2.25244
		0.26	297.428	19.739			0.26	6.7772	-5.05359
		0.2602	307.9	24.1534			0.2602	6.78815	-3.24848
		0.2604	297.576	19.0843			0.2604	7.70714	-6.38793
		0.2606	296.539	18.5584			0.2606	7.0027	-4.51723
		0.2608	304.278	20.5991			0.2608	8.97219	-7.38671
		0.261	310.204	25.561			0.261	9.90376	-5.82876
		0.2612	317.801	29.1122			0.2612	9.20965	-8.81597
		0.2614	318.12	25.4451			0.2614	8.46999	-7.56969
		0.2616	320.855	32.4255			0.2616	9.64566	-8.12484
		0.2618	327.537	24.7318			0.2618	9.02081	-7.55638
		0.262	328.785	27.2794			0.262	11.475	-8.97687
		0.2622	331.178	28.3338			0.2622	11.3528	-6.72328
		0.2624	331.187	29.0157			0.2624	10.417	-6.45455
		0.2626	338.136	30.1312			0.2626	14.1182	-6.00706
		0.2628	342.236	33.5825			0.2628	13.121	-4.61541
		0.263	346.603	32.7102			0.263	13.6701	-3.45613
		0.2632	345.356	33.0024			0.2632	14.4218	-3.66784
		0.2634	345.896	33.6088			0.2634	13.624	-3.48281
		0.2636	345.833	26.3596			0.2636	13.4262	-6.5976
		0.2638	347.915	16.6866			0.2638	11.5067	-5.19496
		0.264	341.15	14.7532			0.264	10.2026	-5.11032
		0.2642	331.435	8.39741			0.2642	10.1003	-6.36938
		0.2644	336.288	13.1881			0.2644	12.7551	-7.18971
		0.2646	333.4	10.3679			0.2646	11.3341	-7.96026
		0.2648	331.695	7.3332			0.2648	13.8523	-3.22718
		0.265	339.735	10.7034			0.265	10.7534	-6.83824
		0.2652	351.596	11.8574			0.2652	12.0139	-7.63
		0.2654	348.174	13.0935			0.2654	11.7698	-10.6845
		0.2656	355.97	10.1498			0.2656	9.44648	-11.5094
		0.2658	360.904	8.83888			0.2658	8.35182	-9.74184
		0.266	365.324	6.81831			0.266	10.0569	-11.192
		0.2662	363.406	12.9943			0.2662	7.74456	-9.85575
		0.2664	357.075	6.72717			0.2664	9.00534	-7.86894
		0.2666	361.523	8.29251			0.2666	8.78187	-9.12308
		0.2668	359.578	12.5587			0.2668	9.01151	-8.18403
		0.267	358.234	5.88423			0.267	10.0912	-6.94728
		0.2672	361.008	12.0608			0.2672	8.52121	1.95885
		0.2674	365.534	14.6711			0.2674	10.1128	1.97224
		0.2676	363.623	14.4879			0.2676	12.5459	2.05386
		0.2678	368.117	14.6241			0.2678	11.9105	2.15783
		0.268	368.494	17.0233			0.268	15.044	2.34411
		0.2682	369.407	19.7137			0.2682	14.7292	2.61063
		0.2684	370.879	17.6208			0.2684	13.312	2.7617
		0.2686	375.257	23.6302			0.2686	14.9005	3.18315
		0.2688	369.697	27.1944			0.2688	11.8693	3.67606
		0.269	366.666	24.4343			0.269	12.6086	4.23675
		0.2692	363.854	22.7677			0.2692	15.3365	4.86121
		0.2694	359.346	27.6449			0.2694	17.7045	5.54512
		0.2696	353.092	21.9077			0.2696	20.1099	6.28387
		0.2698	356.075	20.4111			0.2698	20.788	7.07261
		0.27	352.259	18.0737			0.27	24.0332	7.71349
		0.2702	351.832	15.6941			0.2702	21.638	-3.42898
		0.2704	345.052	11.7261			0.2704	23.1767	9.68221
		0.2706	337.406	5.79247			0.2706	21.4348	-3.86015
		0.2708	333.595	-0.92399			0.2708	20.7045	-4.85097
		0.271	331.665	0.92883			0.271	14.3853	-4.83036
		0.2712	328.525	-5.39932			0.2712	15.329	-9.04879
		0.2714	324.552	-6.64066			0.2714	14.1507	-13.4223
		0.2716	330.682	-7.06708			0.2716	10.658	-10.1779
		0.2718	328.588	-7.48411			0.2718	11.8625	-8.87891
		0.272	331.171	-10.5716			0.272	11.894	-6.44722
		0.2722	334.159	-12.0363			0.2722	13.6604	-5.81183
		0.2724	330.165	-9.54664			0.2724	14.2178	-6.18862
		0.2726	334.032	-14.3945			0.2726	16.684	-3.88104
		0.2728	328.265	-11.3473			0.2728	18.1258	-1.82782
		0.273	325.813	-10.9067			0.273	20.296	-1.97132
		0.2732	321.584	-6.81916			0.2732	20.4796	-2.94058
		0.2734	317.577	-14.664			0.2734	18.0735	-3.38464
		0.2736	309.52	-17.6019			0.2736	22.0639	-1.16041
		0.2738	309.161	-9.80797			0.2738	19.3684	0.40927
		0.274	309.849	-10.7939			0.274	19.7469	0.33017
		0.2742	315.125	-16.5774			0.2742	20.0686	1.54248
		0.2744	307.043	-15.8434			0.2744	22.2731	1.69306
		0.2746	306.738	-12.8563			0.2746	21.8752	-0.37104
		0.2748	311.487	-13.1118			0.2748	22.1798	-1.33231
		0.275	307.303	-12.2505			0.275	23.3915	-0.82129
		0.2752	305.528	-9.4711			0.2752	24.9052	0.18736
		0.2754	301.908	-16.4255			0.2754	28.0822	3.20721
		0.2756	296.878	-15.157			0.2756	29.7981	5.1595
		0.2758	294.365	-18.1233			0.2758	30.2569	6.39731
		0.276	292.426	-27.2302			0.276	34.5384	6.76016
		0.2762	285.64	-28.0383			0.2762	31.1344	10.7134
		0.2764	286.861	-28.7202			0.2764	32.3573	12.0326
		0.2766	293.345	-30.012			0.2766	30.7973	12.8752
		0.2768	283.011	-31.9273			0.2768	27.641	9.34997
		0.277	276.943	-34.8291			0.277	26.3925	8.69928
		0.2772	276.299	-35.9649			0.2772	25.4987	7.42472
		0.2774	270.561	-35.6715			0.2774	25.7294	2.19761
		0.2776	263.302	-42.9404			0.2776	24.568	2.39617
		0.2778	253.745	-49.1209			0.2778	24.9051	5.83861
		0.278	251.693	-50.7086			0.278	31.6146	2.77704
		0.2782	254.744	-57.0481			0.2782	31.8064	8.04587
		0.2784	247.727	-52.1529			0.2784	31.3573	9.14789
		0.2786	249.402	-53.9443			0.2786	33.9774	8.46389
		0.2788	244.904	-50.3505			0.2788	35.2022	8.11513
		0.279	248.312	-47.9566			0.279	32.6968	11.0269
		0.2792	249.126	-49.8818			0.2792	33.3079	19.1888
		0.2794	248.863	-51.8145			0.2794	30.0344	17.7958
		0.2796	248.745	-51.3893			0.2796	29.3343	7.60621
		0.2798	246.453	-50.5801			0.2798	30.405	1.79583
		0.28	240.838	-53.6146			0.28	26.2309	-0.06228
		0.2802	242.023	-52.7165			0.2802	26.5642	1.78206
		0.2804	236.371	-59.5653			0.2804	24.6003	1.70499
		0.2806	237.155	-53.5044			0.2806	25.3775	11.1445
		0.2808	236.166	-59.4634			0.2808	24.6201	10.0897
		0.281	236.14	-50.1721			0.281	27.6084	9.11
		0.2812	236.668	-53.7027			0.2812	26.7155	8.15675
		0.2814	237.751	-55.9739			0.2814	26.0582	7.22792
		0.2816	239.383	-55.8501			0.2816	25.6327	6.36567
		0.2818	239.609	-53.3273			0.2818	26.8021	5.37966
		0.282	236.071	-55.8111			0.282	27.6272	4.66466
		0.2822	238.912	-57.0487			0.2822	27.7321	4.02695
		0.2824	242.66	-57.4378			0.2824	30.9926	3.66395
		0.2826	242.642	-59.7259			0.2826	29.0361	3.96537
		0.2828	246.998	-63.1255			0.2828	28.8982	2.59539
		0.283	249.088	-61.7761			0.283	25.7096	2.28681
		0.2832	246.167	-59.6377			0.2832	25.1435	2.06466
		0.2834	252.299	-66.8384			0.2834	24.8666	1.73516
		0.2836	250.267	-62.3281			0.2836	23.4755	1.68755
		0.2838	256.074	-61.3286			0.2838	25.4693	1.72459
		0.284	252.548	-64.6549			0.284	25.5508	1.84503
		0.2842	255.653	-60.5875			0.2842	29.7794	2.04714
		0.2844	251.31	-55.0315			0.2844	29.9454	2.32794
		0.2846	255.911	-60.0517			0.2846	29.1958	3.07609
		0.2848	264.671	-57.3535			0.2848	29.2917	3.1182
		0.285	251.841	-55.5305			0.285	25.962	3.42732
		0.2852	249.574	-51.8996			0.2852	26.023	3.9997
		0.2854	249.501	-48.406			0.2854	24.2011	4.63484
		0.2856	255.091	-49.3691			0.2856	24.596	-5.17313
		0.2858	258.521	-48.9407			0.2858	20.2053	-5.27303
		0.286	251.993	-47.5092			0.286	17.8242	-7.45777
		0.2862	253.42	-50.5714			0.2862	18.6204	-6.44254
		0.2864	252.633	-52.3066			0.2864	18.4746	-7.50805
		0.2866	252.732	-45.7374			0.2866	20.498	-9.31057
		0.2868	258.731	-49.5803			0.2868	17.8644	-9.50249
		0.287	260.055	-45.53			0.287	18.754	-8.1125
		0.2872	257.088	-44.1607			0.2872	20.8261	-6.91701
		0.2874	263.055	-40.8069			0.2874	18.0539	-7.84933
		0.2876	266.219	-42.4956			0.2876	17.8323	-5.8756
		0.2878	269.669	-34.8163			0.2878	19.7417	-5.46979
		0.288	271.832	-31.8445			0.288	17.5507	-4.49119
		0.2882	275.805	-37.8656			0.2882	19.4434	-3.14674
		0.2884	279.979	-40.4257			0.2884	18.9631	-4.55005
		0.2886	277.332	-39.9408			0.2886	19.6289	-4.60403
		0.2888	276.034	-36.4224			0.2888	20.4693	-3.70723
		0.289	273.736	-45.4824			0.289	19.5219	-4.2213
		0.2892	275.461	-47.2452			0.2892	21.8438	-3.81523
		0.2894	275.342	-47.614			0.2894	22.5564	-2.89814
		0.2896	274.137	-48.9391			0.2896	23.0236	-1.47265
		0.2898	282.353	-46.9617			0.2898	23.8172	1.83648
		0.29	278.115	-47.5609			0.29	25.7183	0.19561
		0.2902	283.999	-41.3823			0.2902	28.7081	0.43423
		0.2904	288.323	-34.7313			0.2904	28.8952	0.60696
		0.2906	285.575	-34.2208			0.2906	28.8249	1.09784
		0.2908	293.316	-37.9207			0.2908	28.1033	-1.21097
		0.291	285.791	-34.9156			0.291	25.7895	-3.00177
		0.2912	291.436	-34.589			0.2912	25.9709	-4.07841
		0.2914	289.984	-36.9347			0.2914	22.2204	-9.28487
		0.2916	291.565	-35.7137			0.2916	19.9959	-14.3436
		0.2918	293.823	-43.0373			0.2918	18.1149	-14.1964
		0.292	290.103	-38.6718			0.292	18.1401	-18.0013
		0.2922	288.61	-35.8923			0.2922	18.0959	-17.5833
		0.2924	285.026	-38.9613			0.2924	17.9997	-13.9477
		0.2926	290.295	-42.0376			0.2926	17.8317	-13.5269
		0.2928	287.995	-40.8483			0.2928	17.607	-12.8383
		0.293	292.94	-38.913			0.293	13.0339	-14.1688
		0.2932	295.379	-39.7558			0.2932	12.7153	-14.4124
		0.2934	288.684	-41.0321			0.2934	11.964	-17.0596
		0.2936	294.71	-42.3524			0.2936	10.9967	-15.4898
		0.2938	294.335	-40.9941			0.2938	7.44824	-14.971
		0.294	290.705	-41.2544			0.294	6.99546	-15.6957
		0.2942	287.715	-39.6194			0.2942	4.35778	-14.9268
		0.2944	286.953	-41.1494			0.2944	3.8463	-15.1835
		0.2946	283.736	-40.4024			0.2946	2.13194	-17.0636
		0.2948	280.423	-37.3813			0.2948	-1.35282	-22.0751
		0.295	278.575	-37.5488			0.295	-3.28741	-21.0735
		0.2952	275.461	-35.4276			0.2952	-2.11745	-22.8216
		0.2954	270.341	-37.625			0.2954	-4.49128	-23.7994
		0.2956	267.91	-33.2213			0.2956	-3.57331	-23.8352
		0.2958	265.037	-34.7			0.2958	-0.3426	-23.1213
		0.296	264.868	-36.5586			0.296	-1.06091	-23.224
		0.2962	263.863	-39.1755			0.2962	0.34636	-22.955
		0.2964	264.802	-37.4706			0.2964	-0.39665	-23.2725
		0.2966	263.399	-42.743			0.2966	7.21181	-18.9109
		0.2968	270.179	-32.7942			0.2968	2.11185	-18.4755
		0.297	269.58	-32.1721			0.297	5.60356	-18.6087
		0.2972	267.088	-35.4109			0.2972	4.78662	-19.8958
		0.2974	268.954	-34.2624			0.2974	4.1855	-20.9649
		0.2976	268.996	-28.7667			0.2976	3.40915	-20.8263
		0.2978	275.016	-30.5651			0.2978	5.5695	-21.6172
		0.298	266.37	-29.8909			0.298	3.46329	-19.6469
		0.2982	263.775	-21.668			0.2982	8.0172	-20.7371
		0.2984	253.637	-28.8754			0.2984	6.74195	-22.3606
		0.2986	255.834	-24.5776			0.2986	6.28573	-21.1903
		0.2988	261.802	-28.2474			0.2988	5.27438	-20.5686
		0.299	263.329	-28.5431			0.299	6.45116	-19.3215
		0.2992	260.872	-24.6786			0.2992	8.04941	-15.8672
		0.2994	262.273	-20.5724			0.2994	12.7957	-13.1754
		0.2996	267.141	-15.0187			0.2996	12.6776	-12.5575
		0.2998	261.091	-15.3941			0.2998	13.1891	-11.0997
		0.3	262.863	-10.3723			0.3	15.5014	-9.77159
		0.3002	260.391	-6.58577			0.3002	15.9256	-8.78906
		0.3004	261.922	-0.09071			0.3004	11.5473	2.15092
		0.3006	261.218	-2.17442			0.3006	11.3459	-8.60328
		0.3008	259.489	-1.86723			0.3008	8.10553	-11.6274
		0.301	255.189	3.1534			0.301	9.23068	-7.57049
		0.3012	256.955	5.15295			0.3012	11.1879	-6.74477
		0.3014	255.027	5.6675			0.3014	10.473	-8.0113
		0.3016	266.487	6.33968			0.3016	11.5826	2.14685
		0.3018	256.814	0.9541			0.3018	10.8038	-8.05683
		0.302	248.281	4.70519			0.302	11.0681	-7.82506
		0.3022	245.55	3.98497			0.3022	11.9706	-10.1986
		0.3024	245.886	5.42063			0.3024	11.3834	-8.37694
		0.3026	242.695	2.07699			0.3026	9.11207	-11.9323
		0.3028	242.989	-0.99854			0.3028	7.12444	-14.8133
		0.303	238.625	3.62228			0.303	7.53116	-14.3033
		0.3032	234.308	-3.15541			0.3032	6.23095	-12.3748
		0.3034	242.46	-4.52807			0.3034	7.31713	-9.99924
		0.3036	243.24	4.58728			0.3036	6.50129	-11.2956
		0.3038	246.806	3.51811			0.3038	8.82146	-7.68619
		0.304	246.522	-1.49055			0.304	11.169	-8.92736
		0.3042	251.396	4.77989			0.3042	9.64389	-8.18106
		0.3044	257.097	6.33903			0.3044	6.19903	-7.41185
		0.3046	253.553	10.2424			0.3046	5.32859	-10.1219
		0.3048	254.006	15.3019			0.3048	5.06451	-10.837
		0.305	254.987	19.9692			0.305	5.78734	-9.38428
		0.3052	247.903	17.6593			0.3052	5.93501	-12.4158
		0.3054	242.547	20.8368			0.3054	7.8251	-12.3295
		0.3056	249.44	24.838			0.3056	7.75558	-11.8657
		0.3058	244.424	22.6596			0.3058	8.64743	-9.09121
		0.306	239.964	19.384			0.306	9.88338	-9.47997
		0.3062	244.621	20.0967			0.3062	10.5019	-4.27299
		0.3064	234.993	19.7148			0.3064	11.084	-7.10751
		0.3066	234.123	17.4577			0.3066	11.8392	-6.10028
		0.3068	236.094	17.6029			0.3068	12.9286	-3.99157
		0.307	240.542	24.8562			0.307	13.1901	-2.73575
		0.3072	241.575	21.6158			0.3072	14.7478	-3.50117
		0.3074	244.649	23.5097			0.3074	15.2703	-2.9774
		0.3076	247.02	29.7377			0.3076	16.7017	-2.13345
		0.3078	249.088	26.2383			0.3078	17.1102	-2.14334
		0.308	247.701	34.4694			0.308	16.2985	-3.19684
		0.3082	253.003	38.4064			0.3082	15.6401	-3.73686
		0.3084	264.158	42.7366			0.3084	11.8311	-6.48755
		0.3086	258.156	42.3855			0.3086	16.1546	-3.67948
		0.3088	262.309	44.7858			0.3088	11.645	-5.8222
		0.309	263.333	48.3289			0.309	12.9349	-2.60514
		0.3092	262.385	45.6186			0.3092	12.0233	-1.64083
		0.3094	255.609	44.0281			0.3094	12.7936	-2.91692
		0.3096	253.481	48.2612			0.3096	11.7506	-2.91149
		0.3098	254.009	44.2548			0.3098	16.2733	0.12057
		0.31	251.719	50.7052			0.31	11.7754	-1.22828
		0.3102	254.374	46.5075			0.3102	9.98185	-2.83777
		0.3104	263.456	52.3339			0.3104	11.2304	-3.7375
		0.3106	272.682	53.7023			0.3106	10.8696	-4.90336
		0.3108	255.695	53.7498			0.3108	14.7182	-4.57843
		0.311	257.595	54.7817			0.311	14.6191	-3.72889
		0.3112	260.801	64.9485			0.3112	14.0725	-4.31381
		0.3114	259.807	66.6755			0.3114	13.0978	-4.76867
		0.3116	263.575	72.8221			0.3116	13.2424	-4.49341
		0.3118	265.832	74.3923			0.3118	11.7973	-6.21106
		0.312	264.188	73.7354			0.312	11.1085	-9.51366
		0.3122	274.246	76.312			0.3122	10.3955	-8.94404
		0.3124	271.796	79.7038			0.3124	11.6083	-9.96798
		0.3126	271.237	80.0101			0.3126	12.4003	-5.75452
		0.3128	279.596	78.7764			0.3128	14.3222	-9.57883
		0.313	274.975	73.6533			0.313	15.4333	-5.04371
		0.3132	279.966	75.5625			0.3132	14.5775	-6.38738
		0.3134	278.589	78.9499			0.3134	14.3037	-6.57328
		0.3136	280.536	84.6008			0.3136	13.652	-4.03027
		0.3138	274.481	79.6364			0.3138	12.8009	-4.7767
		0.314	274.859	81.1841			0.314	13.5179	-6.49114
		0.3142	278.504	77.5625			0.3142	13.2635	-6.80421
		0.3144	283.822	78.4786			0.3144	14.5975	-7.85704
		0.3146	282.233	78.0534			0.3146	11.6725	-8.86382
		0.3148	283.052	85.9791			0.3148	13.0789	-9.81449
		0.315	282.401	86.2831			0.315	9.2831	-10.702
		0.3152	288.721	84.028			0.3152	9.82223	-12.5033
		0.3154	292.73	86.5672			0.3154	8.26732	-12.2908
		0.3156	299.429	85.7206			0.3156	7.7325	-12.9916
		0.3158	301.408	91.9633			0.3158	12.1088	-9.93023
		0.316	300.633	90.8706			0.316	10.4686	-11.304
		0.3162	299.814	96.8846			0.3162	10.0597	-11.8381
		0.3164	296.239	93.1958			0.3164	10.859	-12.2956
		0.3166	294.55	86.8296			0.3166	11.3213	-9.36532
		0.3168	292.407	88.7101			0.3168	11.0657	-9.67363
		0.317	295.64	88.2688			0.317	11.2602	-11.8488
		0.3172	298.752	84.729			0.3172	9.96224	-10.2254
		0.3174	297.049	88.5617			0.3174	10.6735	-12.2214
		0.3176	305.751	91.5972			0.3176	8.52446	-11.9921
		0.3178	304.566	90.69			0.3178	7.41199	-13.0422
		0.318	305.591	93.2489			0.318	5.60087	-14.9843
		0.3182	307.262	100.04			0.3182	8.75577	-11.965
		0.3184	309.971	101.279			0.3184	3.7958	-12.1804
		0.3186	307.46	102.866			0.3186	4.74646	-11.9221
		0.3188	312.229	104.387			0.3188	3.60813	-14.5178
		0.319	310.632	106.99			0.319	7.39768	-11.5821
		0.3192	311.658	108.759			0.3192	6.91295	-10.1749
		0.3194	305.564	109.673			0.3194	7.64744	-11.4486
		0.3196	307.181	111.683			0.3196	7.63179	-8.57159
		0.3198	303.248	113.256			0.3198	6.11879	-10.1051
		0.32	302.761	116.341			0.32	6.78664	-10.8154
		0.3202	306.483	116.237			0.3202	6.33167	-13.4195
		0.3204	301.955	117.267			0.3204	4.16492	-14.3886
		0.3206	300.125	115.544			0.3206	2.81028	-15.3024
		0.3208	300.208	119.278			0.3208	2.65204	-16.5727
		0.321	304.532	110.914			0.321	4.46036	-17.0312
		0.3212	303.79	111.539			0.3212	4.32067	-17.8572
		0.3214	303.015	111.028			0.3214	5.15582	-20.609
		0.3216	305.386	112.102			0.3216	5.01274	-17.882
		0.3218	305.439	114.752			0.3218	6.21906	-20.4153
		0.322	309.051	115.112			0.322	6.63899	-19.6446
		0.3222	314.671	115.927			0.3222	2.96419	-18.7086
		0.3224	312.581	119.15			0.3224	3.95793	-17.6083
		0.3226	315.297	115.447			0.3226	1.61628	-14.7944
		0.3228	311.134	120.817			0.3228	1.41523	-13.3993
		0.323	302.498	118.121			0.323	2.16429	-12.4686
		0.3232	303.471	117.137			0.3232	0.92754	-12.5858
		0.3234	299.611	115.573			0.3234	2.77083	-12.1614
		0.3236	299.928	113.831			0.3236	3.59617	-9.45344
		0.3238	295.061	115.824			0.3238	4.1639	-9.73659
		0.324	292.449	107.547			0.324	5.25641	-10.6671
		0.3242	288.618	103.062			0.3242	5.71337	-9.91015
		0.3244	287.902	106.269			0.3244	5.92448	-10.5922
		0.3246	281.747	112.081			0.3246	5.48794	-9.01215
		0.3248	281.872	106.903			0.3248	4.21994	-6.54727
		0.325	286.292	107.911			0.325	4.81299	-6.32342
		0.3252	305.158	107.361			0.3252	7.08808	-5.23328
		0.3254	294.781	104.88			0.3254	9.86441	-3.23645
		0.3256	288.06	101.24			0.3256	8.87343	-3.2927
		0.3258	287.749	110.1			0.3258	11.1227	-0.52001
		0.326	281.373	113.536			0.326	8.82457	-0.74604
		0.3262	283.393	110.811			0.3262	8.605	-3.58746
		0.3264	280.927	108.974			0.3264	10.0943	-3.95174
		0.3266	277.945	110.773			0.3266	8.60529	-2.26053
		0.3268	268.992	110.753			0.3268	8.81588	-3.94018
		0.327	270.859	110.91			0.327	8.9705	-3.14604
		0.3272	267.609	104.643			0.3272	8.86967	-5.14254
		0.3274	258.855	109.896			0.3274	12.6005	-5.82814
		0.3276	250.111	104.473			0.3276	4.41318	-4.23283
		0.3278	251.102	105.145			0.3278	7.11251	-0.94093
		0.328	247.025	99.497			0.328	11.1279	-1.81701
		0.3282	241.018	103.472			0.3282	10.4119	-1.97232
		0.3284	240.088	109.292			0.3284	10.2478	-1.58352
		0.3286	248.145	103.707			0.3286	12.5947	2.8752
		0.3288	243.349	101.966			0.3288	11.2044	-1.65575
		0.329	253.769	125.811			0.329	10.9646	-3.45746
		0.3292	252.127	120.333			0.3292	10.1402	-5.83036
		0.3294	258.714	119.164			0.3294	8.73766	-8.78725
		0.3296	257.19	114.485			0.3296	6.36111	-7.62541
		0.3298	256.152	116.833			0.3298	5.57346	-8.60026
		0.33	255.994	116.078			0.33	6.16442	-9.56486
		0.3302	250.866	114.955			0.3302	6.17614	-10.1178
		0.3304	248.23	113.487			0.3304	7.55669	-6.19298
		0.3306	248.439	110.503			0.3306	8.56659	-6.16471
		0.3308	246.81	108.358			0.3308	4.71243	-3.97977
		0.331	244.921	107.058			0.331	10.2313	-3.32356
		0.3312	243.516	112.043			0.3312	8.55694	-4.20113
		0.3314	239.886	108.479			0.3314	8.86785	-4.63879
		0.3316	245.71	113.928			0.3316	11.16	-4.25783
		0.3318	244.21	109.668			0.3318	8.23037	-3.40299
		0.332	241.612	115.981			0.332	7.11433	-6.76588
		0.3322	245.734	118.038			0.3322	3.53026	-6.34908
		0.3324	251.084	118.567			0.3324	6.05255	-5.47733
		0.3326	248.272	119.887			0.3326	3.58013	-4.16814
		0.3328	252.528	122.406			0.3328	2.93018	-6.51972
		0.333	257.583	124.921			0.333	5.25627	-3.95999
		0.3332	257.579	134.449			0.3332	2.78088	6.49261
		0.3334	258.728	126.035			0.3334	1.92687	-4.43534
		0.3336	259.862	128.965			0.3336	2.67845	-8.04248
		0.3338	262.147	129.138			0.3338	4.44884	-4.3311
		0.334	258.927	125.393			0.334	5.86605	-3.10555
		0.3342	251.409	125.553			0.3342	10.0437	-4.72725
		0.3344	253.971	127.614			0.3344	9.77999	-4.53666
		0.3346	249.043	133.087			0.3346	10.3441	-7.51467
		0.3348	248.721	138.83			0.3348	6.1149	-7.28419
		0.335	247.505	116.147			0.335	5.86883	-8.91991
		0.3352	248.471	122.611			0.3352	3.16732	-11.4651
		0.3354	248.865	121.943			0.3354	3.84397	-11.011
		0.3356	252.561	123.063			0.3356	3.80136	-11.2668
		0.3358	258.733	122.09			0.3358	3.80672	-10.5055
		0.336	267.712	124.415			0.336	1.13302	-8.71844
		0.3362	255.744	124.211			0.3362	2.19174	-8.84583
		0.3364	254.093	130.393			0.3364	4.65046	-8.53628
		0.3366	254.86	126.179			0.3366	1.09326	-11.6856
		0.3368	254.105	129.51			0.3368	3.39817	-11.2698
		0.337	259.203	128.648			0.337	3.7905	-11.402
		0.3372	258.446	129.456			0.3372	-2.81153	-11.7064
		0.3374	260.779	123.71			0.3374	2.30955	-11.0281
		0.3376	259.541	130.479			0.3376	3.15521	-13.0598
		0.3378	259.406	126.737			0.3378	-1.43899	-11.7765
		0.338	261.121	130.029			0.338	-3.48665	-10.3132
		0.3382	266.986	129.391			0.3382	-3.39019	-10.8117
		0.3384	264.886	122.856			0.3384	-1.74625	-9.78121
		0.3386	258.747	124.069			0.3386	-0.72296	-9.55095
		0.3388	261.795	124.411			0.3388	-0.11681	-9.93401
		0.339	258.404	121.548			0.339	-1.49315	-9.37033
		0.3392	256.342	121.691			0.3392	1.3775	-9.03657
		0.3394	254.835	116.632			0.3394	2.05159	-12.255
		0.3396	244.893	117.661			0.3396	0.54378	-7.16021
		0.3398	238.199	120.831			0.3398	3.84699	-7.01485
		0.34	241.757	117.541			0.34	3.98226	-5.18687
		0.3402	248.441	120.657			0.3402	4.44586	-3.03947
		0.3404	255.111	119.602			0.3404	4.65278	-4.87071
		0.3406	252.419	124.519			0.3406	5.20859	-3.25423
		0.3408	254.784	123.657			0.3408	5.51968	-4.82666
		0.341	258.697	122.128			0.341	-0.45655	-4.31194
		0.3412	248.162	122.245			0.3412	2.107	-7.736
		0.3414	246.612	125.534			0.3414	-0.62546	-8.50002
		0.3416	239.212	115.619			0.3416	-1.45969	-7.97521
		0.3418	235.698	119.403			0.3418	2.5058	-6.36507
		0.342	229.434	122.009			0.342	0.1763	-7.36547
		0.3422	229.742	120.33			0.3422	2.63596	-5.90578
		0.3424	221.782	119.431			0.3424	0.93499	-7.44769
		0.3426	230.496	125.132			0.3426	1.517	-9.24226
		0.3428	228.187	117.555			0.3428	3.59584	-9.73437
		0.343	233.915	121.262			0.343	3.45347	-9.89954
		0.3432	238.721	122.579			0.3432	2.86584	-8.78372
		0.3434	239.504	129.3			0.3434	1.46372	-7.93156
		0.3436	240.569	127.752			0.3436	0.98645	-8.12012
		0.3438	239.968	128.487			0.3438	-2.43302	-11.2892
		0.344	240.819	128.388			0.344	-2.95957	-7.89404
		0.3442	240.402	134.46			0.3442	-4.89395	-12.1475
		0.3444	241.845	126.045			0.3444	-1.61059	-10.8027
		0.3446	242.402	130.465			0.3446	-0.7009	-7.76224
		0.3448	240.165	132.868			0.3448	-2.75761	-9.63415
		0.345	234.748	134.056			0.345	-2.09774	-8.22094
		0.3452	232.023	136.758			0.3452	-1.27216	-10.3483
		0.3454	232.79	136.67			0.3454	-1.45078	-8.97178
		0.3456	234.281	135.791			0.3456	1.86679	-9.76822
		0.3458	228.354	134.498			0.3458	-2.81434	-10.1806
		0.346	229.047	135.155			0.346	0.2871	-8.07283
		0.3462	225.869	138.542			0.3462	-1.49235	-8.90119
		0.3464	222.721	134.15			0.3464	2.9902	-7.97058
		0.3466	228.149	136.427			0.3466	-3.24897	-8.01534
		0.3468	235.552	135.6			0.3468	1.42814	-8.42265
		0.347	242.963	140.295			0.347	0.8633	-9.7757
		0.3472	237.2	138.01			0.3472	3.21035	-8.94492
		0.3474	244.013	137.758			0.3474	-0.44024	-11.1961
		0.3476	244.712	143.44			0.3476	-0.56219	-12.6158
		0.3478	244.401	141.038			0.3478	-0.26855	-13.2051
		0.348	245.027	145.772			0.348	0.64674	-13.5427
		0.3482	241.573	151.002			0.3482	0.62564	-13.8277
		0.3484	237.203	147.444			0.3484	-0.12189	-12.3094
		0.3486	238.553	146.806			0.3486	-0.44902	-11.3273
		0.3488	233.162	146.757			0.3488	-1.48624	-11.2752
		0.349	235.496	146.167			0.349	1.03701	-10.7709
		0.3492	234.246	151.707			0.3492	-2.03465	-13.7044
		0.3494	232.174	150.077			0.3494	-1.93425	-10.927
		0.3496	232.453	160.038			0.3496	-2.15337	-8.67185
		0.3498	228.066	157.41			0.3498	-2.50938	-8.30608
		0.35	221.417	152.032			0.35	-0.07653	-8.46
		0.3502	217.195	155.591			0.3502	1.42198	-5.43483
		0.3504	213.484	154.86			0.3504	1.39879	-3.71681
		0.3506	214.553	152.193			0.3506	3.76368	7.5591
		0.3508	212.648	150.367			0.3508	4.6086	-5.80335
		0.351	210.897	148.231			0.351	3.94981	-5.03575
		0.3512	228.002	144.253			0.3512	2.39699	-2.42711
		0.3514	218.776	143.507			0.3514	1.09613	-7.36299
		0.3516	209.808	151.481			0.3516	2.39512	-4.26604
		0.3518	205.416	143.226			0.3518	2.76637	-5.3639
		0.352	208.321	143.357			0.352	3.57281	-1.15703
		0.3522	205.662	137.078			0.3522	3.06845	-0.28728
		0.3524	206.07	139.205			0.3524	2.41593	-3.79923
		0.3526	201.724	134.869			0.3526	4.5268	-2.33431
		0.3528	196.192	145.605			0.3528	3.96512	-2.55839
		0.353	192.229	138.713			0.353	1.69507	-5.05687
		0.3532	199.534	132.554			0.3532	2.3915	-4.19866
		0.3534	193.955	125.581			0.3534	3.30252	-6.40815
		0.3536	201.259	126.352			0.3536	1.69473	-5.06963
		0.3538	199.606	126.688			0.3538	4.40227	-5.27715
		0.354	199.135	124.631			0.354	1.28309	-7.59025
		0.3542	205.344	129.956			0.3542	2.27883	-8.12852
		0.3544	201.835	131.328			0.3544	2.8817	-7.47914
		0.3546	199.96	135.024			0.3546	3.67931	-6.43673
		0.3548	197.005	139.856			0.3548	4.46184	-5.20526
		0.355	194.943	136.879			0.355	5.23153	-4.78142
		0.3552	192.974	139.78			0.3552	5.98786	-5.35249
		0.3554	189.946	136.853			0.3554	6.72715	-2.25108
		0.3556	189.756	135.928			0.3556	5.30877	-2.68481
		0.3558	185.38	133.876			0.3558	6.02112	-2.57721
		0.356	185.384	140.453			0.356	4.58218	0.42264
		0.3562	183.934	133.054			0.3562	2.73106	1.42665
		0.3564	186.873	130.785			0.3564	1.83669	-0.15238
		0.3566	183.661	132.494			0.3566	0.32373	0.55708
		0.3568	182.497	135.013			0.3568	2.49048	1.20517
		0.357	187.233	130.961			0.357	0.70422	-0.35302
		0.3572	185.401	132.799			0.3572	-1.11725	-1.3628
		0.3574	186.748	129.627			0.3574	0.90255	-0.09233
		0.3576	190.473	129.623			0.3576	2.87588	0.32788
		0.3578	192.67	132.369			0.3578	5.16269	3.21516
		0.358	190.979	133.581			0.358	5.03848	1.1365
		0.3582	194.754	128.162			0.3582	3.29764	4.24811
		0.3584	196.948	125.513			0.3584	2.66157	4.35303
		0.3586	199.108	127.565			0.3586	5.0758	4.37605
		0.3588	192.267	132.304			0.3588	2.96606	4.51496
		0.359	193.613	121.807			0.359	2.73978	4.19191
		0.3592	194.105	125.726			0.3592	2.65414	4.00183
		0.3594	191.821	130.363			0.3594	3.47006	2.78626
		0.3596	193.331	128.695			0.3596	5.57892	3.45299
		0.3598	191.609	127.326			0.3598	5.2761	3.65687
		0.36	199.084	133.261			0.36	9.20231	3.41349
		0.3602	206.725	139.81			0.3602	4.66418	-0.3878
		0.3604	189.698	128.327			0.3604	5.34949	-0.52642
		0.3606	190.444	120.65			0.3606	3.84678	-1.29823
		0.3608	196.767	127.619			0.3608	7.1669	-0.55098
		0.361	195.433	123.487			0.361	4.20351	-2.77547
		0.3612	192.275	123.452			0.3612	3.34091	0.20344
		0.3614	191.572	119.296			0.3614	5.16909	0.99451
		0.3616	194.452	122.303			0.3616	5.21582	1.33948
		0.3618	187.258	120.744			0.3618	9.69763	4.9287
		0.362	192.176	118.121			0.362	7.14073	4.58411
		0.3622	193.952	123.379			0.3622	7.8867	9.26476
		0.3624	198.026	121.262			0.3624	7.06711	6.51459
		0.3626	199.692	128.54			0.3626	7.59725	7.46925
		0.3628	199.727	124.875			0.3628	9.8695	10.3726
		0.363	198.089	120.803			0.363	10.9662	5.65829
		0.3632	200.215	123.329			0.3632	9.71035	18.8341
		0.3634	198.311	125.772			0.3634	9.8342	17.7622
		0.3636	194.695	126.97			0.3636	9.00517	16.7472
		0.3638	197.914	125.327			0.3638	7.6193	15.6942
		0.364	194.683	122.428			0.364	10.9492	14.6847
		0.3642	193.958	118.63			0.3642	8.64727	13.7238
		0.3644	200.396	112.381			0.3644	7.56052	12.6223
		0.3646	193.327	108.667			0.3646	10.4	11.7751
		0.3648	195.704	115.666			0.3648	6.26818	10.9898
		0.365	198.543	115.788			0.365	11.1284	10.27
		0.3652	205.305	118.367			0.3652	12.3123	9.61789
		0.3654	208.549	125.726			0.3654	14.701	9.03498
		0.3656	206.336	128.475			0.3656	14.2126	9.10241
		0.3658	208.812	125.842			0.3658	13.7821	11.9573
		0.366	212.849	129.13			0.366	13.2137	11.3666
		0.3662	214.135	123.509			0.3662	10.3788	14.3588
		0.3664	211.505	123.015			0.3664	12.4793	14.0859
		0.3666	202.245	127.626			0.3666	12.5043	14.8621
		0.3668	203.486	124.078			0.3668	12.3978	13.5727
		0.367	199.633	123.66			0.367	12.3633	14.1266
		0.3672	197.67	127.131			0.3672	8.31471	10.2869
		0.3674	202.263	123.184			0.3674	8.24912	10.6294
		0.3676	199.378	126.24			0.3676	8.25344	8.74518
		0.3678	199.944	133.525			0.3678	8.70594	8.89716
		0.368	195.731	131.016			0.368	8.43646	8.14892
		0.3682	201.188	133.507			0.3682	8.61495	8.63914
		0.3684	201.099	138.27			0.3684	9.05024	10.3532
		0.3686	197.409	140.252			0.3686	9.145	12.9019
		0.3688	194.429	131.672			0.3688	8.51071	11.6031
		0.369	192.939	132.408			0.369	10.2718	11.3493
		0.3692	191.391	131.915			0.3692	6.63335	10.9557
		0.3694	188.596	134.11			0.3694	6.35938	11.7869
		0.3696	191.598	131.59			0.3696	4.77805	12.6558
		0.3698	193.331	126.689			0.3698	4.8034	13.5559
		0.37	192.294	129.165			0.37	4.66662	14.4815
		0.3702	194.723	131.986			0.3702	3.19294	15.2935
		0.3704	195.55	128.924			0.3704	4.07421	5.80585
		0.3706	191.314	130.136			0.3706	4.78711	6.52391
		0.3708	187.477	130.184			0.3708	2.79751	8.02195
		0.371	190.275	124.389			0.371	2.77972	9.146
		0.3712	185.305	122.939			0.3712	5.27433	6.35279
		0.3714	184.29	123.068			0.3714	5.02254	7.26579
		0.3716	181.374	122.829			0.3716	3.39062	8.33991
		0.3718	188.634	122.625			0.3718	6.6015	11.3312
		0.372	188.962	122.876			0.372	8.21183	11.5623
		0.3722	188.233	128.658			0.3722	9.97303	13.8833
		0.3724	190.342	126.301			0.3724	8.7746	12.2604
		0.3726	190.257	129.901			0.3726	11.2455	11.0071
		0.3728	191.484	132.081			0.3728	10.1614	8.7436
		0.373	189.396	133.993			0.373	10.817	11.4985
		0.3732	191.437	132.158			0.3732	4.0352	10.3126
		0.3734	189.042	131.688			0.3734	3.85632	10.0503
		0.3736	187.289	132.958			0.3736	3.63394	6.41188
		0.3738	190.092	130.545			0.3738	4.53423	10.7066
		0.374	192.407	125.682			0.374	5.3691	9.66612
		0.3742	187.263	132.771			0.3742	5.5444	10.1228
		0.3744	188.706	129.994			0.3744	3.72296	5.0649
		0.3746	188.956	129.503			0.3746	2.46303	8.32227
		0.3748	193.892	127.015			0.3748	-1.78648	5.05737
		0.375	187.938	131.093			0.375	-1.61532	7.56396
		0.3752	187.518	122.701			0.3752	-1.31813	5.31171
		0.3754	183.688	123.694			0.3754	-0.49734	7.2585
		0.3756	186.592	122.782			0.3756	-0.52572	7.18659
		0.3758	181.81	125.812			0.3758	-1.60315	6.44904
		0.376	180.731	121.52			0.376	-1.76874	4.65736
		0.3762	182.553	119.661			0.3762	-2.00814	6.50391
		0.3764	196.567	120.271			0.3764	-2.11254	6.12463
		0.3766	187.79	122.966			0.3766	-0.5256	4.50192
		0.3768	183.212	125.036			0.3768	-0.9537	3.77551
		0.377	179.695	125.697			0.377	-2.80718	7.851
		0.3772	179.956	122.663			0.3772	-3.92926	8.13287
		0.3774	177.034	143.08			0.3774	-4.51714	7.35939
		0.3776	177.54	135.689			0.3776	-4.952	7.6978
		0.3778	174.115	128.225			0.3778	-5.03296	8.1811
		0.378	169.131	128.481			0.378	-6.51751	9.78969
		0.3782	170.766	128.618			0.3782	-7.07097	8.99791
		0.3784	173.555	126.344			0.3784	-5.88292	6.42205
		0.3786	172.437	134.1			0.3786	-6.27831	4.22672
		0.3788	176.766	130.119			0.3788	-6.49398	2.81434
		0.379	177.178	140.499			0.379	-4.40686	1.60384
		0.3792	187.723	137.95			0.3792	-8.96048	-1.35359
		0.3794	192.014	138.891			0.3794	-7.67206	-5.24475
		0.3796	190.479	140.612			0.3796	-8.1536	-3.28995
		0.3798	194.09	139.989			0.3798	-8.64117	-3.08346
		0.38	192.313	141.731			0.38	-8.34445	-2.0953
		0.3802	192.566	142.332			0.3802	-8.03897	-5.57588
		0.3804	187.845	142.572			0.3804	-8.10789	-2.40653
		0.3806	186.749	142.833			0.3806	-8.7439	-1.17971
		0.3808	179.525	141.591			0.3808	-8.57894	-2.65126
		0.381	179.025	138.457			0.381	-10.9068	-4.46764
		0.3812	178.64	134.604			0.3812	-11.0499	-4.28023
		0.3814	179.147	140.172			0.3814	-9.41273	-4.24462
		0.3816	172.309	137.607			0.3816	-8.31915	-4.94482
		0.3818	174.148	138.615			0.3818	-8.95051	-5.98941
		0.382	167.876	137.735			0.382	-5.26499	-6.78112
		0.3822	174.153	136.136			0.3822	-9.89318	-4.39458
		0.3824	170.724	137.684			0.3824	-10.5678	-6.03457
		0.3826	173.58	135.38			0.3826	-13.5058	-4.87812
		0.3828	175.682	137.405			0.3828	-14.424	-3.09979
		0.383	178.175	137.125			0.383	-11.9552	7.52194
		0.3832	181.03	136.081			0.3832	-15.8548	-7.31886
		0.3834	179.966	138.162			0.3834	-15.0022	-5.86312
		0.3836	179.672	140.224			0.3836	-16.0316	-7.45276
		0.3838	183.238	137.222			0.3838	-16.0156	-7.40253
		0.384	173.516	136.933			0.384	-15.5475	-7.28669
		0.3842	171.993	133.91			0.3842	-15.8047	-6.90743
		0.3844	171.198	126.955			0.3844	-14.6451	-5.68633
		0.3846	167.94	124.614			0.3846	-15.3709	-6.15749
		0.3848	168.891	126.908			0.3848	-15.0632	-4.61826
		0.385	176.672	125.21			0.385	-14.7025	-3.20487
		0.3852	163.577	125.745			0.3852	-14.6749	-5.23997
		0.3854	161.72	131.194			0.3854	-16.9159	-7.01214
		0.3856	168.245	138.382			0.3856	-21.2494	-7.15627
		0.3858	170.997	125.08			0.3858	-20.6489	-5.69297
		0.386	173.488	130.794			0.386	-18.0485	-8.83909
		0.3862	170.637	133.164			0.3862	-17.3484	-8.22881
		0.3864	171.785	134.492			0.3864	-19.7284	-12.2476
		0.3866	176.47	136.711			0.3866	-18.3746	-12.2987
		0.3868	178.866	133.583			0.3868	-18.1607	-13.4901
		0.387	173.874	136.024			0.387	-20.4483	-12.6946
		0.3872	173.568	130.757			0.3872	-21.7256	-14.8066
		0.3874	175.596	133.347			0.3874	-20.8657	-13.7728
		0.3876	176.009	129.731			0.3876	-19.7918	-13.5214
		0.3878	170.105	128.11			0.3878	-20.4898	-11.7308
		0.388	169.577	127.634			0.388	-20.0104	-10.5366
		0.3882	169.337	127.537			0.3882	-19.1553	-8.97707
		0.3884	164.683	123.104			0.3884	-18.3227	-8.81158
		0.3886	167.285	123.281			0.3886	-17.3222	-8.66278
		0.3888	164.628	119.846			0.3888	-16.5502	-8.34332
		0.389	168.387	118.64			0.389	-15.8132	-6.88652
		0.3892	162.567	119.627			0.3892	-25.6341	-12.292
		0.3894	162.384	115.798			0.3894	-25.8373	-8.95687
		0.3896	153.768	115.674			0.3896	-26.4979	-10.9137
		0.3898	153.487	114.54			0.3898	-27.3233	-9.80652
		0.39	160.283	118.261			0.39	-26.6344	-10.8917
		0.3902	163.988	115.475			0.3902	-28.1399	-9.12514
		0.3904	165.379	119.84			0.3904	-26.7721	-10.1483
		0.3906	169.89	122.736			0.3906	-26.833	-9.6751
		0.3908	161.151	121.001			0.3908	-24.2372	-9.28325
		0.391	164.935	122.484			0.391	-25.4199	-8.95808
		0.3912	161.303	118.925			0.3912	-23.1672	-8.70104
		0.3914	160.383	116.593			0.3914	-20.0297	-11.2504
		0.3916	158.673	114.321			0.3916	-25.1466	-9.18572
		0.3918	154.212	114.779			0.3918	-22.909	-9.15219
		0.392	151.273	115.27			0.392	-25.2214	-9.77365
		0.3922	148.28	114.952			0.3922	-24.8532	-11.0486
		0.3924	143.298	118.493			0.3924	-24.9286	-10.0493
		0.3926	144.106	124.739			0.3926	-27.9886	-9.71197
		0.3928	144.821	128.937			0.3928	-27.6054	-8.86477
		0.393	146.234	126.052			0.393	-26.5168	-10.2231
		0.3932	141.309	128.576			0.3932	-26.652	-9.70843
		0.3934	142.146	127.524			0.3934	-26.8629	-11.0113
		0.3936	148.734	128.362			0.3936	-27.3235	-14.8939
		0.3938	147.803	124.868			0.3938	-26.6808	-10.8374
		0.394	146.003	127.561			0.394	-28.2347	-11.9052
		0.3942	147.622	123.176			0.3942	-30.4203	-12.4361
		0.3944	154.978	126.923			0.3944	-28.5399	-11.2751
		0.3946	149.798	122.422			0.3946	-32.3606	-8.40378
		0.3948	148.843	122.945			0.3948	-30.9389	-10.0611
		0.395	147.833	123.803			0.395	-30.7233	-8.62766
		0.3952	148.73	120.347			0.3952	-31.3054	-10.7225
		0.3954	144.528	118.819			0.3954	-30.5508	-12.4484
		0.3956	139.554	115.348			0.3956	-31.7701	-14.1662
		0.3958	134.224	115.782			0.3958	-30.4996	-14.9032
		0.396	130.485	107.654			0.396	-28.4711	-15.2419
		0.3962	129.139	107.344			0.3962	-27.4788	-15.5846
		0.3964	127.448	106.28			0.3964	-19.5216	-16.1118
		0.3966	128.529	105.255			0.3966	-20.5474	-17.3854
		0.3968	129.287	103.884			0.3968	-21.5522	-16.3045
		0.397	126.603	108.419			0.397	-22.5307	-17.3423
		0.3972	134.505	112.217			0.3972	-23.4777	-15.257
		0.3974	135.886	105.95			0.3974	-24.3881	-13.9391
		0.3976	139.726	103.722			0.3976	-25.0634	-11.635
		0.3978	133.194	108.209			0.3978	-25.8896	-9.33366
		0.398	135.823	109.302			0.398	-23.3647	-6.42978
		0.3982	138.254	107.439			0.3982	-23.3516	-8.74553
		0.3984	132.715	118.2			0.3984	-24.6509	-7.11406
		0.3986	128.244	110.424			0.3986	-25.325	-7.56295
		0.3988	130.681	117.282			0.3988	-25.92	-9.6945
		0.399	125.235	115.797			0.399	-25.863	-11.1627
		0.3992	126.333	118.462			0.3992	-29.4248	-13.3343
[truncated: 504 more rows]

## Sheet: Figure 4e
Figure 4e
		Distance (μm)	GFAP intensity (AU)				Distance (μm)	Iba1 intensity (AU)
	Data 1		Contra	Ipsi		Data 2		Contra	Ipsi
		0	22	18			0	28.3333	6
		1.53476	21.9723	16.3248			1.53476	17.4198	6.4388
		3.07207	22.8927	15.706			3.07207	18.7689	22.6138
		4.60683	23.3371	15.0075			4.60683	25.3445	18.9457
		6.1416	22.6782	14.4048			6.1416	26.8136	18.7399
		7.6789	22.9016	13.8034			7.6789	27.0146	21.5351
		9.21367	22.9742	13.6129			9.21367	32.6969	28.0857
		10.7484	23.4964	13.6745			10.7484	23.2285	22.374
		12.2857	23.8055	13.9115			12.2857	34.2621	16.5919
		13.8205	25.0184	14.0108			13.8205	40.9053	15.1696
		15.3553	24.5484	15.0257			15.3553	26.9925	25.6595
		16.8926	24.665	16.5596			16.8926	34.0451	37.9384
		18.4273	24.9758	17.8774			18.4273	33.2075	35.8507
		19.9621	24.5959	17.7307			19.9621	47.078	36.784
		21.4994	25.3589	18.6199			21.4994	36.9639	38.1181
		23.0342	23.7392	18.6378			23.0342	25.1145	37.3256
		24.5715	24.1251	18.3514			24.5715	14.7892	24.846
		26.1062	23.9171	18.6814			26.1062	19.9435	15.0964
		27.641	24.7003	17.4024			27.641	32.8071	30.8052
		29.1783	25.7608	18.1752			29.1783	14.5775	12.1838
		30.7131	25.6978	17.6921			30.7131	7.8057	52.7502
		32.2478	25.5496	18.4564			32.2478	17.1264	42.1105
		33.7851	25.4381	17.9626			33.7851	18.4291	45.9937
		35.3199	25.3661	17.9077			35.3199	11.4626	29.0368
		36.8547	24.848	18.7335			36.8547	19.4606	15.4515
		38.392	24.9044	18.5612			38.392	17.6786	13.5335
		39.9267	24.6628	18.6413			39.9267	11.9253	19.1415
		41.4615	25.0348	18.7741			41.4615	28.9215	18.3973
		42.9988	25.1266	19.0438			42.9988	23.5174	22.666
		44.5336	24.7281	19.5436			44.5336	30.7665	20.1886
		46.0683	25.4007	18.6303			46.0683	26.7148	23.9174
		47.6056	24.8974	17.599			47.6056	25.2837	15.3941
		49.1404	23.3209	16.7394			49.1404	15.6791	12.8074
		50.6752	22.7802	16.5314			50.6752	12.8146	16.356
		52.2125	22.4844	16.893			52.2125	14.2441	17.3614
		53.7472	22.743	17.4328			53.7472	16.013	21.9524
		55.282	22.5051	17.1132			55.282	6.9159	3.4469
		56.8193	22.7136	16.8247			56.8193	15.765	10.6408
		58.3541	22.4781	16.9174			58.3541	14.6834	19.3222
		59.8888	22.8057	17.032			59.8888	17.8521	12.1535
		61.4261	21.9281	17.1383			61.4261	38.262	12.2553
		62.9609	22.3512	16.959			62.9609	25.0031	14.901
		64.4957	21.0556	17.1884			64.4957	17.3518	13.6
		66.033	21.115	17.7499			66.033	23.194	17.6223
		67.5677	19.5147	18.4084			67.5677	11.7501	23.2638
		69.105	18.9747	18.2366			69.105	23.8719	30.0437
		70.6398	19.8283	18.7863			70.6398	23.1995	22.5833
		72.1746	20.3531	19.338			72.1746	21.3098	18.9733
		73.7119	19.1148	19.57			73.7119	20.7075	12.1401
		75.2466	19.2202	19.3958			75.2466	10.8263	14.9156
		76.7814	18.2098	19.0326			76.7814	14.2496	12.219
		78.3187	18.738	19.5094			78.3187	31.4879	22.8338
		79.8535	18.498	19.2538			79.8535	24.5883	13.8495
		81.3882	18.1218	19.7459			81.3882	20.3955	11.0044
		82.9255	17.7908	18.9659			82.9255	36.0211	12.0447
		84.4603	17.8832	19.4913			84.4603	23.404	17.7088
		85.9951	18.9822	20.404			85.9951	34.2232	10.713
		87.5324	18.6599	21.9854			87.5324	32.3643	15.7971
		89.0671	20.1395	23.0033			89.0671	19.9674	32.5547
		90.6019	20.7815	23.1385			90.6019	24.5775	20.2269
		92.1392	20.4914	22.9233			92.1392	12.6563	23.7619
		93.674	19.0269	22.7904			93.674	20.708	21.2662
		95.2087	19.2946	22.6466			95.2087	30.7195	21.0407
		96.746	20.3333	21.9362			96.746	25.0608	23.2648
		98.2808	20.3333	21.7642			98.2808	25.6781	23.9953
		99.8156	20.8526	21.8397			99.8156	24.7267	21.8393
		101.353	21.0971	22.8424			101.353	15.1478	17.7318
		102.888	21.7986	23.4347			102.888	21.311	26.9326
		104.422	21.4573	23.3429			104.422	14.5937	25.4746
		105.96	21.6855	24.0531			105.96	5.5155	30.2922
		107.495	22.2928	23.6755			107.495	6.2922	25.5238
		109.029	22.4499	22.6074			109.029	9.1132	27.1134
		110.567	22.9017	22.2804			110.567	18.3414	28.6941
		112.101	22.2883	22.1783			112.101	17.143	19.1478
		113.639	21.3656	22.3256			113.639	19.9486	15.1505
		115.173	22.568	22.5028			115.173	10.7576	30.1846
		116.708	22.9035	22.5013			116.708	29.3857	57.6347
		118.245	23.441	22.3858			118.245	26.0329	26.6203
		119.78	23.8824	21.7478			119.78	6.6683	21.124
		121.315	22.959	21.3736			121.315	10.4936	24.4464
		122.852	23.4459	21.7547			122.852	12.2406	17.5458
		124.387	23.8192	20.8802			124.387	5.0792	21.2582
		125.922	23.664	22.065			125.922	13.0864	31.5108
		127.459	24.7152	21.4514			127.459	19.5085	27.9412
		128.994	23.7882	20.5865			128.994	25.6064	14.9257
		130.529	22.7232	22.2283			130.529	15.8669	11.059
		132.066	22.4243	24.2837			132.066	25.7488	12.5016
		133.601	21.5217	23.8211			133.601	22.5461	14.698
		135.136	20.7447	21.8183			135.136	24.2406	18.7952
		136.673	20.4814	21.5669			136.673	20.9417	23.0885
		138.208	20.9093	21.4981			138.208	29.3415	22.8455
		139.742	21.3748	20.3223			139.742	13.5004	23.7987
		141.28	21.5358	19.6679			141.28	8.0147	14.3059
		142.814	22.5921	18.3258			142.814	17.143	5.7359
		144.349	22.3745	17.2299			144.349	14.1438	12.3374
		145.886	22.0755	16.6798			145.886	15.8239	27.8886
		147.421	21.4648	16.4398			147.421	8.727	19.1627
		148.956	23.0567	16.8704			148.956	19.3965	12.1585
		150.493	22.5902	16.4267			150.493	20.4962	12.9022
		152.028	22.8095	17.1647			152.028	29.1085	21.2009
		153.563	20.9908	16.3138			153.563	18.5445	21.196
		155.1	20.4994	16.6946			155.1	15.6713	25.2378
		156.635	20.7038	18.5977			156.635	4.3569	17.3865
		158.172	20.4013	18.2729			158.172	7.4814	12.707
		159.707	19.0004	18.0332			159.707	18.5995	43.6214
		161.242	17.518	18.3642			161.242	11.506	45.7143
		162.779	16.702	19.6785			162.779	19.6346	18.7219
		164.314	16.5591	19.2757			164.314	27.7097	15.2104
		165.849	18.1903	19.5537			165.849	18.2194	14.4224
		167.386	18.1132	19.3262			167.386	29.5101	10.419
		168.921	18.2857	19.3548			168.921	27.1633	16.6647
		170.455	18.0711	18.3045			170.455	31.8965	21.3647
		171.993	17.5854	17.022			171.993	31.2522	27.2883
		173.527	17.2127	15.4941			173.527	21.6377	15.4151
		175.062	16.311	15.5894			175.062	18.0764	41.6589
		176.6	15.9416	15.3557			176.6	25.5392	19.449
		178.134	15.3208	15.4628			178.134	21.8022	10.9505
		179.669	14.4339	16.3519			179.669	20.4139	11.9441
		181.206	14.2281	16.6667			181.206	28.936	20.8367
		182.741	13.7533	16.9317			182.741	24.3477	25.8724
		184.276	12.7654	18.0196			184.276	17.9571	19.2673
		185.813	13.031	19.3623			185.813	21.5875	15.9225
		187.348	13.3376	19.6952			187.348	11.4817	20.5055
		188.883	16.0717	19.2794			188.883	15.109	36.5685
		190.42	16.5162	18.8602			190.42	10.1828	22.2073
		191.955	17.9602	20.0134			191.955	6.5674	24.4153
		193.489	18.7274	21.1454			193.489	10.3759	23.141
		195.027	19.7133	21.3035			195.027	16.6482	18.2993
		196.562	20.1322	21.5898			196.562	11.7187	17.5416
		198.096	19.9639	20.9353			198.096	22.5599	12.0606
		199.634	19.6971	21.7947			199.634	7.5134	21.8445
		201.168	19.1946	22.1078			201.168	19.7069	17.8597
		202.703	18.6532	21.7445			202.703	17.0772	21.3168
		204.24	19.7683	21.2228			204.24	18.9469	18.9238
		205.775	19.5532	20.5292			205.775	15.0266	22.6658
		207.313	19.7953	19.7247			207.313	16.7712	19.829
		208.847	20.8329	19.6862			208.847	52.9109	18.3388
		210.382	20.6721	19.792			210.382	16.8368	24.4514
		211.919	21.6913	19.4498			211.919	12.1356	29.4764
		213.454	20.1143	19.0891			213.454	6.2139	32.5149
		214.989	20.0559	17.8824			214.989	28.8656	21.9206
		216.526	19.9426	17.6605			216.526	28.2751	40.2374
		218.061	21.8308	16.5097			218.061	6.4133	20.819
		219.596	21.6873	16.3415			219.596	16.0784	5.8282
		221.133	21.7193	16.5856			221.133	30.5216	8.5746
		222.668	22.6113	17			222.668	17.0446	11.7499
		224.203	22.8419	17.8781			224.203	32.9652	18.0093
		225.74	22.2309	18.7673			225.74	37.0081	24.64
		227.275	22.6797	18.5233			227.275	34.5448	25.7575
		228.809	22.0798	18.6446			228.809	36.8064	16.3613
		230.347	22.2077	19.6989			230.347	40.395	15.4509
		231.881	21.6154	20.7159			231.881	41.9987	20.6307
		233.416	21.1593	21.3166			233.416	51.5038	29.5299
		234.954	21.2332	20.9752			234.954	54.1746	22.3177
		236.488	21.7385	21.9946			236.488	45.8308	29.9257
		238.023	21.1763	21.7101			238.023	54.1412	11.8257
		239.56	21.7618	21.1216			239.56	59	6.5577
		241.095	22.97	21.5465			241.095	59	16.263
		242.63	22.3826	21.005			242.63	59	26.2318
		244.167	23.5682	20.6688			244.167	47.9373	13.7182
		245.702	24.0683	20.5167			245.702	37.8852	7.4396
		247.237	23.5603	21.3439			247.237	29.606	25.706
		248.774	24.0954	21.9854			248.774	29.6099	24.9302
		250.309	24.521	20.7396			250.309	36.7082	15.0958
		251.846	23.8064	21.8653			251.846	39.4831	23.1243
		253.381	24.2531	21.4773			253.381	47.7896	27.0923
		254.916	25.4268	20.8951			254.916	42.4301	9.3452
		256.453	26.9308	20.2444			256.453	32.4644	8.181
		257.988	26.8463	20.4354			257.988	37.2037	17.28
		259.522	25.3276	20.5692			259.522	24.7423	20.7453
		261.06	23.6883	19.5766			261.06	35.8194	29.6197
		262.595	23.0241	18.8463			262.595	20.2892	29.6192
		264.129	22.8913	18.9799			264.129	25.0418	14.8083
		265.667	22.375	18.7127			265.667	21.0563	20.3571
		267.201	22.8176	19.4327			267.201	26.1749	24.7408
		268.736	23.5279	20.3559			268.736	10.5952	28.0952
		270.274	22.8323	19.868			270.274	17.368	25.8272
		271.808	23.0458	19.2835			271.808	26.6337	33.2064
		273.343	23.4898	18.7898			273.343	28.961	47.0822
		274.88	22.8932	18.9623			274.88	28.8694	58.9256
		276.415	22.8054	18.6341			276.415	29.2128	49.4645
		277.95	22.4408	18.0343			277.95	18.2805	58.2519
		279.487	22.1851	19.3192			279.487	17.5155	59
		281.022	21.882	19.2059			281.022	12.3142	59
		282.557	21.0138	19.2798			282.557	14.3349	59
		284.094	21.7191	19.1966			284.094	16.643	59
		285.629	22.3333	18.6137			285.629	26.8899	59
		287.163	22.7558	18.1985			287.163	31.7209	53.7886
		288.701	22.5819	18.7754			288.701	18.308	19.7617
		290.236	21.8796	19.0441			290.236	16.3843	10.1333
		291.77	22.3937	18.5814			291.77	26.3149	22.2164
		293.308	22.3949	19.5141			293.308	33.6179	18.2048
		294.842	23.4124	19.0902			294.842	22.2924	24.2996
		296.38	24.325	18.6171			296.38	27.0836	20.9297
		297.914	24.0145	19.1936			297.914	12.0003	21.2375
		299.449	22.9782	20.2288			299.449	8.7154	13.7949
		300.986	22.6347	19.6147			300.986	12.2166	13.5556
		302.521	21.3717	19.8233			302.521	10.2728	9.2261
		304.056	19.567	19.0437			304.056	20.6588	10.7097
		305.593	19.7468	19.1695			305.593	18.214	7.3659
		307.128	18.6012	19.0891			307.128	29.6286	15.3829
		308.663	18.3299	19.7268			308.663	32.1875	24.2943
		310.2	19.0087	18.9195			310.2	19.3151	15.8705
		311.735	18.9245	20.0767			311.735	11.8971	12.8667
		313.27	18.7073	18.5649			313.27	13.316	16.748
		314.807	18.5068	18.6689			314.807	20.2419	19.6479
		316.342	18.2157	18.1567			316.342	11.9059	3.8417
		317.877	18.4915	17.6306			317.877	18.6056	16.0875
		319.414	18.6166	17.2212			319.414	5.6201	24.0822
		320.949	18.9679	16.5479			320.949	2.843	11.5349
		322.483	18.736	16			322.483	15.9682	1.2381
		324.021	18.3683	16.0204			324.021	18.8019	18.3042
		325.555	17.9695	16.0344			325.555	20.8986	19.0169
		327.09	17.4409	16.5158			327.09	11.9953	14.9856
		328.627	17	18.7002			328.627	22.084	23.7693
		330.162	17.0334	19.0454			330.162	21.994	23.2604
		331.697	17.7205	19.7751			331.697	18.9378	15.6291
		333.234	17.5452	19.9805			333.234	11	8.8768
		334.769	17.2144	20.6668			334.769	6.8066	26.4558
		336.304	17.3197	21.3325			336.304	15.3853	36.9313
		337.841	17.7305	21.2607			337.841	20.6963	29.4904
		339.376	18.1639	21.9929			339.376	17.663	29.2504
		340.913	19.9529	20.4605			340.913	19.5149	20.4067
		342.448	19.5669	20.6635			342.448	11.723	20.0059
		343.983	18.1772	21.1251			343.983	25.784	14.5873
		345.52	18.9726	21.6992			345.52	30.2634	11.3547
		347.055	18.2782	21.4022			347.055	20.5498	44.9736
		348.59	18.8208	20.6481			348.59	22.3515	33.6654
		350.127	20.0993	21.119			350.127	26.9972	34.9569
		351.662	20.2122	21.5757			351.662	29.8841	28.343
		353.197	19.6468	21.9118			353.197	16.3766	29.3981
		354.734	18.6353	21.7102			354.734	17.4652	23.32
		356.269	19.0484	22.4075			356.269	26.1491	19.3673
		357.803	18.9213	22.6866			357.803	17.928	17.3666
		359.341	20.5859	22.1487			359.341	21.5238	20.5216
		360.875	20.2317	23.4068			360.875	23.8067	19.9942
		362.41	20.0792	22.7475			362.41	22.1596	27.9745
		363.947	19.4813	22.1199			363.947	14.8768	22.1581
		365.482	20.6249	21.9			365.482	10.1782	26.1035
		367.017	20.1922	21.85			367.017	12.0206	15.4103
		368.554	19.1254	22.3484			368.554	10.9971	20.0855
		370.089	19.8148	22.3087			370.089	13.2393	26.901
		371.624	19.5345	20.8602			371.624	19.0089	20.5013
		373.161	19.2032	22.1919			373.161	10.9925	19.7612
		374.696	18.3147	20.7986			374.696	8.8097	12.6372
		376.231	19.1926	21.5151			376.231	5.2288	17.1111
		377.768	18.9888	20.7551			377.768	3.938	12.3107
		379.303	18.4047	21.0635			379.303	2.1762	17.4334
		380.837	17.513	21.2291			380.837	4.1875	10.8717
		382.375	17.9308	21.0999			382.375	13.344	22.5997
		383.909	18.4773	20.9735			383.909	25.0525	25.309
		385.447	18.6691	20.4338			385.447	11.4064	25.5883
		386.982	18.0702	21.0589			386.982	7.7241	37.0781
		388.516	19.156	20.7266			388.516	12.8389	24.3518
		390.054	18.6405	19.9966			390.054	28.0641	27.4207
		391.588	18.3611	18.6314			391.588	25.0111	23.8649
		393.123	18.3364	17.4137			393.123	28.0066	14.8104
		394.661	17.9979	18.8669			394.661	24.7772	16.3163
		396.195	17.3221	20.4697			396.195	26.41	22.8972
		397.73	18.9061	20.3349			397.73	25.1109	25.3492
		399.267	18.7625	20.4622			399.267	33.0732	26.0823
		400.802	17.5388	20.8123			400.802	34.9913	20.124
		402.337	17.0352	20.7498			402.337	32.987	14.2844
		403.874	16.887	21.5775			403.874	50.1951	28.2444
		405.409	17.4326	22.1448			405.409	59	19.7325
		406.944	17.8017	21.9427			406.944	59	7.1215
		408.481	18.3326	22.2485			408.481	59	12.7016
		410.016	18.3428	22.6931			410.016	55.7947	11.905
		411.55	18.3356	22.6593			411.55	43.832	23.0279
		413.088	17.6131	21.645			413.088	31.8253	15.6118
		414.623	18.7099	21.1376			414.623	22.5044	17.3741
		416.157	17.7688	20.069			416.157	15.7533	9.2214
		417.695	18.9254	19.2973			417.695	5.3382	9.5941
		419.229	19.3576	19.1528			419.229	17.2609	5.1276
		420.764	19.91	18.4688			420.764	28.2219	19.5138
		422.301	18.9931	18.8668			422.301	37.8978	19.8788
		423.836	18.159	17.514			423.836	34.4998	20.4731
		425.371	17.8974	17.7458			425.371	21.7634	19.15
		426.908	18.4308	17.8588			426.908	31.9342	11.5695
		428.443	19.3712	17.4344			428.443	30.9004	14.4026
		429.98	18.6393	18.1499			429.98	16.4269	16.8889
		431.515	17.4656	17.9341			431.515	17.812	14.0962
		433.05	17.1514	18.2053			433.05	27.6815	21.2255
		434.587	17.3986	18.4208			434.587	31.1424	8.0225
		436.122	17.5231	18.5322			436.122	40.7061	23.0226
		437.657	16.6386	19.0835			437.657	39.6778	13.4354
		439.194	16.5388	19.747			439.194	35.1935	10.439
		440.729	17.1978	19.8262			440.729	32.1067	21.4444
		442.264	17.4645	20.536			442.264	53.0107	29.7708
		443.801	16.5689	21.6947			443.801	54.0842	26.1058
		445.336	16.6185	22.2388			445.336	29.7413	21.9187
		446.87	16.8986	22.6455			446.87	38.038	16.9205
		448.408	16.7098	21.8403			448.408	24.9836	14.5065
		449.942	16.327	22.4848			449.942	16.2841	27.7889
		451.477	17.0986	22.0739			451.477	11.4518	19.68
		453.015	17.2184	21.779			453.015	10.2003	6.4386
		454.549	16.2463	20.7527			454.549	12.2281	18.7934
		456.084	16.5082	20.7563			456.084	13.6011	26.1699
		457.621	16.5945	20.7147			457.621	8.8682	19.7979
		459.156	17.2498	20.7625			459.156	11.6374	20.2866
		460.691	16.9625	21.1068			460.691	35.0369	28.5296
		462.228	16.6147	22.9709			462.228	32.6338	21.2368
		463.763	17.1069	25.1799			463.763	30.9285	26.9022
		465.298	17.3383	23.8828			465.298	17.0573	19.1057
		466.835	17.9207	24.0916			466.835	18.3109	27.0705
		468.37	17.3531	23.8696			468.37	20.1049	21.3874
		469.905	18.1586	24.1498			469.905	11.9028	27.1181
		471.442	17.2089	24.0914			471.442	11.162	12.2448
		472.977	17.6845	25.2123			472.977	12.0081	15.1702
		474.514	18.9122	25.7137			474.514	21.3818	16.7224
		476.049	18.4675	25.634			476.049	21.9183	34.2426
		477.584	19.0508	25.8464			477.584	28.1775	23.4458
		479.121	16.8042	26.6077			479.121	24.8302	22.1136
		480.656	17.1565	26.2997			480.656	21.9405	18.2044
		482.19	17.0829	25.6889			482.19	39.3941	9.9396
		483.728	17.3449	25.7171			483.728	39.2719	13.5714
		485.262	18.1863	25.5522			485.262	26.6274	10.0168
		486.797	18.2898	25.0936			486.797	18.4673	10.5262
		488.334	18.2828	23.7754			488.334	18.6954	9.7592
		489.869	17.1561	23.3411			489.869	36.5106	9.9405
		491.404	17.9196	23.8487			491.404	40.1511	21.0888
		492.941	17.6155	23.6237			492.941	35.9978	22.1675
		494.476	16.0302	22.5543			494.476	31.8896	8.5695
		496.011	17.4965	21.7175			496.011	16.2223	12.7528
		497.548	18.9629	21.4737			497.548	24.0291	25.5478
		499.083	18.4476	19.9417			499.083	35.0878	19.4121
		500.618	19.0674	21.6347			500.618	37.533	15.9195
		502.155	19.7353	22.3459			502.155	35.7402	18.8005
		503.69	19.6964	22.7303			503.69	30.1984	20.9621
		505.224	19.1828	22.5671			505.224	27.2068	14.9448
		506.762	19.3068	21.8815			506.762	34.0823	20.0807
		508.297	18.3973	21.1776			508.297	24.0115	26.5057
		509.831	18.2862	21.2904			509.831	20.7402	14.263
		511.369	18.453	20.816			511.369	19.9958	12.3302
		512.903	17.6497	21.2601			512.903	13.4858	14.6274
		514.438	17.2982	20.7367			514.438	15.4181	13.7632
		515.976	17.4914	20.7417			515.976	48.3763	20.8952
		517.51	17.3664	20.7725			517.51	44.9618	22.2147
		519.048	17.0904	21.3474			519.048	31.0956	17.9267
		520.582	17.5258	21.3847			520.582	45.9727	4.1834
		522.117	18.6712	21.3641			522.117	35.9641	15.7247
		523.654	18.9468	21.4903			523.654	19.4593	39.0344
		525.189	17.6144	22.9492			525.189	35.5014	31.4852
		526.724	16.9607	23.1032			526.724	19.4475	40.1644
		528.261	17.9341	21.6148			528.261	23.5792	49.0684
		529.796	17.8981	22.6046			529.796	17.6845	44.5685
		531.331	17.1667	21.8422			531.331	24.4677	31.4975
		532.868	15.7333	20.5872			532.868	12.668	17.1904
		534.403	15.9545	20.4544			534.403	12.1402	28.7563
		535.938	16.4263	20.7183			535.938	8.1509	24.0626
		537.475	15.3562	20.1878			537.475	10.5171	35.1429
		539.01	16.4457	20.1022			539.01	21.785	18.3806
		540.544	17.4833	19.8482			540.544	12.2129	19.7946
		542.082	17.8278	20.1546			542.082	18.6625	20.7093
		543.616	17.7574	20.5905			543.616	31.642	24.7249
		545.151	17.2861	22.6926			545.151	27.4149	13.5274
		546.688	17.2567	21.69			546.688	31.6997	12.4739
		548.223	16.8919	21.5541			548.223	24.1468	32.0038
		549.758	16.919	21.9726			549.758	28.933	23.1322
		551.295	16.6246	22.9532			551.295	32.9759	9.4657
		552.83	17.0095	23.9429			552.83	39.484	10.8008
		554.365	16.3607	23.8788			554.365	25.2969	11.8486
		555.902	16.804	23.6841			555.902	6.1029	7.9337
		557.437	17.0927	24.0226			557.437	4.9331	21.2121
		558.972	16.5194	22.4353			558.972	13.0555	10.7816
		560.509	16.7158	23.6272			560.509	16.8353	13.9754
		562.044	16.1698	23.5459			562.044	2.6418	21.0364
		563.581	16.6799	23.8251			563.581	15.3176	23.623
		565.116	16.8367	23.6084			565.116	14.5388	23.5418
		566.651	15.845	23.6026			566.651	20.7249	19.6668
		568.188	16.3463	23.8869			568.188	21.124	23.3171
		569.723	16.1265	23.5461			569.723	17.596	24.4171
		571.258	16.9013	22.4752			571.258	21.1682	15.8891
		572.795	16.2459	22.8169			572.795	31.9139	13.5793
		574.33	15.7961	22.6854			574.33	26.145	12.8006
		575.864	15.2561	22.0231			575.864	26.3687	10.0214
		577.402	15.0886	22.7472			577.402	25.3814	4.3143
		578.936	14.6228	23.5458			578.936	39.1379	14.9034
		580.471	12.8709	24.5809			580.471	44.2779	22.7162
		582.008	13.6108	24.4397			582.008	13.7492	8.7882
		583.543	13.0058	24.5303			583.543	10.0926	10.1101
		585.078	13.026	24.8892			585.078	1.5316	22.5209
		586.615	13.6958	25.0761			586.615	6.4647	15.4516
		588.15	14.0142	25.716			588.15	7.6103	11.0048
		589.685	13.9397	28.0715			589.685	19.4254	17.0453
		591.222	13.1829	25.6031			591.222	29.4737	26.7937
		592.757	12.9428	26.9514			592.757	35.6254	29.8529
		594.292	12.4775	26.6493			594.292	38.6652	16.2562
		595.829	13.2992	25.6519			595.829	41.4302	13.3129
		597.364	13.815	26.2928			597.364	33.8919	10.2504
		598.899	14.1994	26.9804			598.899	26.1793	16.827
		600.436	14.0178	27.1266			600.436	33.7445	13.5007
		601.971	13.7437	28.2637			601.971	33.0382	5.4889
		603.505	14.7546	29.5156			603.505	29.5156	3.1219
		605.043	14.8854	28.2566			605.043	20.7436	13.4597
		606.577	15.1296	26.6289			606.577	38.5276	26.9219
		608.115	15.5365	26.4663			608.115	46.8659	15.3573
		609.649	15.6909	26.9053			609.649	26.1766	11.3752
		611.184	15.7333	27.2971			611.184	21.8992	12.0087
		612.721	15.8711	28.3286			612.721	14.1537	12.0819
		614.256	16.1344	26.9481			614.256	22.9298	12.4901
		615.791	15.1904	25.1974			615.791	21.3126	6.3839
		617.328	15.0757	25.8939			617.328	14.8809	7.9256
		618.863	14.0092	24.769			618.863	16.6291	17.0189
		620.398	13.69	25.1642			620.398	7.868	16.9306
		621.935	13.5691	26.9275			621.935	17.4345	16.6501
		623.47	14.0467	28.3627			623.47	14.1014	12.4927
		625.005	14.871	29.621			625.005	8.3021	11.4223
		626.542	14.9362	30.9332			626.542	17.0322	19.462
		628.077	14.3134	31.3114			628.077	27.5802	28.9324
		629.611	14.0178	30.307			629.611	17.6454	20.3013
		631.149	14.7576	29.2393			631.149	12.949	7.9877
		632.684	13.9296	29.452			632.684	13.2519	14.1182
		634.218	15.2294	29.0558			634.218	16.3251	13.6489
		635.756	15.6622	29.7133			635.756	9.7621	15.3315
		637.29	16.5477	29.7453			637.29	10.8054	25.8759
		638.825	15.5479	29.5508			638.825	8.8234	22.1938
		640.362	16.0415	29.0537			640.362	13.6138	22.7488
		641.897	15.9625	29.2957			641.897	7.1238	40.6472
		643.432	16.9952	30.6877			643.432	18.2988	38.8521
		644.969	16.5821	30.3765			644.969	27.0553	36.8095
		646.504	15.947	30.6855			646.504	23.5568	25.9456
		648.039	16.0978	31.7687			648.039	19.6161	27.8516
		649.576	16.1029	30.2422			649.576	19.0702	9.8925
		651.111	16.5992	26.6547			651.111	12.8983	13.1435
		652.646	16.5998	26.323			652.646	5.8972	9.8092
		654.183	16.4884	26.0643			654.183	14.828	15.8934
		655.718	15.9273	27.2738			655.718	24.1789	10.5898
		657.255	15.9114	28.4575			657.255	27.4623	13.6001
		658.79	15.6487	28.7021			658.79	24.9649	19.0653
		660.325	15.7692	27.4449			660.325	24.6509	25.1205
		661.862	15.7142	26.5506			661.862	19.3064	27.5541
		663.397	16.5585	26.5875			663.397	19.2651	7.8087
		664.931	16.837	25.9808			664.931	18.4955	23.2177
		666.469	15.8692	27.2903			666.469	12.0961	10.2813
		668.004	14.9278	27.1901			668.004	6.2098	21.6356
		669.538	15.7039	28.0732			669.538	7.8171	23.8419
		671.076	15.7103	28.1787			671.076	19.151	17.0047
		672.61	15.949	29.1435			672.61	11.454	20.1915
		674.145	14.8498	27.6652			674.145	6.695	15.5411
		675.682	14.914	25.7111			675.682	17.4135	8.689
		677.217	15.1746	25.1535			677.217	19.8174	15.2
		678.752	15.9491	24.7577			678.752	11.0831	6.9559
		680.289	16.666	24.4614			680.289	9.7588	10.894
		681.824	16.8138	23.4127			681.824	0.7042	8.6468
		683.359	16.1016	24.8141			683.359	19.3429	16.0107
		684.896	16.0355	25.4858			684.896	17.8217	20.088
		686.431	15.929	22.1731			686.431	18.7064	20.0276
		687.966	15.4773	22.5737			687.966	10.6922	7.821
		689.503	16.0156	23.2139			689.503	17.5362	8.2215
		691.038	16.1188	23.1049			691.038	23.6013	19.1885
		692.572	15.5347	23.2407			692.572	19.2887	13.7344
		694.11	15.592	23.2579			694.11	26.5159	11.5464
		695.644	15.267	22.4381			695.644	35.0666	8.6015
		697.179	16.5177	24.2492			697.179	35.1718	10.1812
		698.717	16.3039	24.1421			698.717	26.8059	27.9206
		700.251	16.0874	24.2056			700.251	33.5764	28.6295
		701.789	16.5817	24.4827			701.789	33.7121	27.986
		703.323	16.131	25.2593			703.323	23.6688	42.0438
		704.858	16.2862	23.315			704.858	11.4777	28.7601
		706.395	15.3443	22.9399			706.395	15.5471	21.7677
		707.93	16.1698	23.8777			707.93	15.1296	7.3612
		709.465	16.1297	23.8844			709.465	10.9429	9.579
		711.002	15.688	24.6239			711.002	8.0115	10.2621
		712.537	16.0044	22.9288			712.537	22.82	21.564
		714.072	16.2162	23.6551			714.072	11.3075	16.3256
		715.609	16.053	23.5711			715.609	4.9171	17.0934
		717.144	17.58	22.889			717.144	10.8037	18.0417
		718.679	16.8867	22.7014			718.679	5.0867	19.8686
		720.216	16.8549	22.3408			720.216	16.9773	27.8825
		721.751	17.1932	22.6542			721.751	13.403	20.4399
		723.285	17.0499	22.6058			723.285	18.9013	25.4508
		724.823	16.6312	22.3516			724.823	30.0311	12.0489
		726.358	16.0141	21.7952			726.358	15.4613	29.9088
		727.892	16.2382	21.7633			727.892	13.0614	41.2716
		729.43	16.8765	21.7974			729.43	11.324	51.3499
		730.964	16.9046	21.1488			730.964	21.381	56.9886
		732.499	17.0136	20.6867			732.499	11.6148	58.8771
		734.037	17.2028	21.2781			734.037	17.1243	58.9642
		735.571	16.9248	22.3776			735.571	17.3252	45.7466
		737.106	15.6457	21.8637			737.106	13.5977	35.309
		738.643	14.9383	19.9497			738.643	12.5701	26.0916
		740.178	14.7491	19.4909			740.178	11.3526	14.7011
		741.713	14.618	19.376			741.713	6.3406	23.4819
		743.25	14.527	19.9889			743.25	16.8127	14.5712
		744.785	14.7117	20.3989			744.785	16.7727	15.4522
		746.322	14.0148	18.5806			746.322	18.2201	22.8457
		747.857	14.5742	19.3603			747.857	3.0594	19.8434
		749.392	14.6001	18.8703			749.392	22.2652	14.9606
		750.929	13.9402	18.0907			750.929	26.7887	23.086
		752.464	14.0471	18.5787			752.464	27.6136	28.6667
		753.999	14.3867	19.2567			753.999	47.2933	14.9242
		755.536	14.4672	19.9656			755.536	50.5271	18.858
		757.071	14.0886	20.5528			757.071	57.5014	28.9657
		758.605	14.4066	21.4266			758.605	50.0849	17.6977
		760.143	15.4655	21.0407			760.143	26.8275	16.586
		761.678	15.887	21.3139			761.678	24.03	10.7729
		763.212	15.5342	20.6404			763.212	25.8379	14.0863
		764.75	14.4764	20.4651			764.75	19.7469	20.2263
		766.284	16.0591	20.2326			766.284	25.4087	22.4677
		767.819	17.2674	20.3807			767.819	19.5162	13.312
		769.356	17.5639	20.0119			769.356	17.7467	15.9566
		770.891	17.4213	19.3275			770.891	16.1789	16.2228
		772.426	17.0458	19.504			772.426	4.5985	12.2467
		773.963	16.1371	20.5164			773.963	16.1034	21.0552
		775.498	18.224	19.3714			775.498	18.748	15.8017
		777.033	17.5822	18.0829			777.033	22.1521	20.8007
		778.57	17.0341	18.4821			778.57	14.7489	26.6089
		780.105	16.4117	17.4401			780.105	8.778	26.9052
		781.64	16.0671	17.5394			781.64	17.1364	19.2139
		783.177	17.0664	19.3044			783.177	24.05	19.1399
		784.712	18.4164	21.0275			784.712	0.9072	21.0013
		786.246	18.2	22.6965			786.246	23.949	33.7178
		787.784	18.0791	23.0599			787.784	22.3971	31.6248
		789.318	17.2271	22.2811			789.318	13.8421	26.094
		790.856	17.4969	21.3512			790.856	1.6301	40.0473
		792.39	17.8907	21.6458			792.39	13.3946	22.6805
		793.925	17.8912	22.6267			793.925	27.9771	19.8711
		795.463	18	23.4189			795.463	27.4714	29.9937
		796.997	18.0573	22.4747			796.997	15.4266	15.2443
		798.532	18.6061	23.3359			798.532	18.082	18.1723
		800.069	18.7771	22.5776			800.069	19.3755	18.1279
		801.604	18.2278	22.2623			801.604	27.7699	24.3948
		803.139	18.1456	23.1063			803.139	10.9594	17.3984
		804.676	17.8798	23.4399			804.676	18.8698	8.3678
		806.211	17.769	24.1868			806.211	5.3085	4.3333
		807.746	17.9629	24.9074			807.746	7.283	8.9037
		809.283	16.4567	25.6636			809.283	20.3177	19.935
		810.818	16.031	25.5728			810.818	18.0945	10.0967
		812.353	16.7564	25.1678			812.353	26.4149	19.886
		813.89	17.639	23.982			813.89	27.4172	12.9653
		815.425	17.7488	23.2485			815.425	23.8148	15.9701
		816.96	18.234	23.3779			816.96	27.7155	26.513
		818.497	17.3812	23.3077			818.497	26.3081	25.9648
		820.032	16.579	23.4877			820.032	35.1186	22.6439
		821.566	15.0411	23.8436			821.566	4.2596	24.8115
		823.104	15.1722	21.7987			823.104	18.0251	26.9999
		824.638	15.133	20.1918			824.638	21.6961	15.9974
		826.173	15.2014	21.6073			826.173	34.6388	4.9963
		827.71	14.3693	20.2638			827.71	27.4289	11.6978
		829.245	15.1525	20.5359			829.245	25.7012	12.4742
		830.78	15.1564	22.6975			830.78	19.7673	5.9326
		832.317	15.9037	23.8362			832.317	34.9129	17.1323
		833.852	14.5885	23.8196			833.852	25.5545	30.5219
		835.389	14.0252	22.8319			835.389	21.227	9.9809
		836.924	13.5113	22.6578			836.924	25.1139	10.7745
		838.459	13.5759	21.7006			838.459	23.6539	18.4229
		839.996	14.2895	23.2435			839.996	31.242	7.3306
		841.531	13.5247	22.2741			841.531	32.4752	8.4931
		843.066	12.9795	22.8443			843.066	40.5052	5.866
		844.603	14.1653	22.8998			844.603	28.9905	4.2647
		846.138	14.0404	22.0704			846.138	24.5842	6.0927
		847.673	14.9505	22.2699			847.673	28.6743	15.6189
		849.21	15.3253	22.5571			849.21	37.8402	26.7587
		850.745	16.098	23.3831			850.745	26.3866	22.1739
		852.279	15.6883	22.9278			852.279	25.768	22.3596
		853.817	14.8939	22.9009			853.817	41.3607	13.7386
		855.351	16.1604	22.7563			855.351	20.3031	5.4409
		856.886	16.0514	22.5764			856.886	17.5226	11.4699
		858.423	15.8605	21.7483			858.423	20.0638	16.8208
		859.958	16.1785	21.5528			859.958	18.165	18.6984
		861.493	16.0532	20.9294			861.493	8.5508	19.7202
		863.03	16.9438	21.1227			863.03	3.6735	16.731
		864.565	17.0506	20.6655			864.565	16.7248	19.064
		866.1	17.0683	21.018			866.1	9.8177	33.9628
		867.637	16.0345	21.4368			867.637	16.7706	17.5834
		869.172	14.961	20.7315			869.172	7.8549	20.1241
		870.707	14.3858	19.4135			870.707	3.658	25.4324
		872.244	15.3217	20.068			872.244	4.3623	10.0768
		873.779	15.7906	19.517			873.779	12.1269	21.5498
		875.313	15.8343	20.0701			875.313	10.2384	26.6016
		876.851	16.0044	20.0358			876.851	5.5116	21.7134
		878.386	16.3757	19.6208			878.386	8.5154	31.2509
		879.923	17.1271	19.2818			879.923	9.0696	15.8046
		881.458	17.9945	19.7725			881.458	11.0556	6.6083
		882.992	16.704	20.0206			882.992	9.8502	0.9689
		884.53	17.6617	21.6952			884.53	18.6994	13.7216
		886.064	16.8506	21.8837			886.064	8.2984	10.881
		887.599	17.917	22.6622			887.599	7.7432	7.0102
		889.137	17.7112	22.9114			889.137	18.971	7.5446
		890.671	17.389	22.4596			890.671	21.2199	13.6793
		892.206	16.5853	23.0796			892.206	8.7838	33.0533
		893.743	17.1836	24.0084			893.743	14.5779	26.6164
		895.278	17.6255	24.4552			895.278	8.2614	26.2577
		896.813	17.4211	24.0541			896.813	11.8902	31.8423
		898.35	17.6594	22.9984			898.35	8.1538	17.0496
		899.885	16.9774	23.7586			899.885	12.1471	16.5346
		901.42	16.7339	25.2219			901.42	13.0561	13.9166
		902.957	16.419	24.6034			902.957	15.761	24.7467
		904.492	16.8839	24.8661			904.492	22.3993	33.9023
		906.027	16.1064	25.1677			906.027	17.7997	39.5782
		907.564	17.465	24.7663			907.564	22.787	27.6615
		909.099	17.6557	23.481			909.099	3.9803	17.8296
		910.633	17.724	23.7241			910.633	19.5459	8.3657
		912.171	16.8243	24.9033			912.171	20.7605	4.8412
		913.706	16.1876	25.2227			913.706	6.7011	10.873
		915.24	15.8693	24.6284			915.24	11.3387	11.912
		916.778	15.8528	25.5042			916.778	15.2054	18.5293
		918.312	15.6075	23.9478			918.312	18.3593	11.489
		919.847	15.6077	24.0514			919.847	9.1039	12.2842
		921.384	15.9194	25.1416			921.384	16.6492	9.6939
		922.919	16.659	24.4391			922.919	18.5213	4.2401
		924.457	16.8984	24.4919			924.457	15.0326	18.9314
		925.991	16.6751	24.5695			925.991	9.0347	20.9742
		927.526	16.7909	23.8872			927.526	3.5321	6.3324
		929.063	16.5807	21.7604			929.063	6.2477	2.2572
		930.598	16.7093	19.2436			930.598	4.6861	8.8294
		932.133	16.7997	17.7609			932.133	5.0893	19.4286
		933.67	17.2523	14.6842			933.67	23.9503	16.2427
		935.205	17.2472	13.1193			935.205	9.8372	14.2705
		936.74	17.1499	11.7571			936.74	10.1845	7.4117
		938.277	17.2443	12.2267			938.277	2.4988	23.8461
		939.812	17.1701	13.2347			939.812	9.5817	6.7041
		941.346	17.7834	12.4779			941.346	14.9131	17.164
		942.884	17.3349	12.2756			942.884	13.0958	18.8209
		944.419	17.4453	11.1802			944.419	19.0333	13.8698
		945.953	16.8124	11.0604			945.953	14.6617	7.4108
		947.491	17.9297	11.4226			947.491	20.5148	13.9528
		949.025	18.6595	12.4984			949.025	20.4883	14.9745
		950.56	18.1992	12.7247			950.56	23.5363	13.5015
		952.097	17.418	12.8253			952.097	24.1092	17.8215
		953.632	17.3168	14.8316			953.632	30.263	14.7637
		955.167	17.0221	17.1858			955.167	23.1585	8.1712
		956.704	17.0073	19.5845			956.704	16.3229	18.1689
		958.239	16.7898	22.0149			958.239	26.447	6.2643
		959.774	17.8362	24.133			959.774	26.2763	17.0483
		961.311	18.7024	25.3233			961.311	16.8045	11.5269
		962.846	18.3673	26.0633			962.846	9.0822	12.6042
		964.381	18.5504	26.9095			964.381	20.2989	15.3133
		965.918	19.0039	25.8571			965.918	21.6621	14.8331
		967.453	18.8707	25.7			967.453	15.3211	21.8095
		968.99	18.7952	26.1937			968.99	13.0681	11.4137
		970.525	17.0357	25.6272			970.525	16.5474	14.4821
		972.06	16.7904	26.0952			972.06	13.3534	15.4937
		973.597	17.8077	26.8371			973.597	25.3364	15.6893
		975.132	17.8527	27.1587			975.132	29.6221	12.0343
		976.666	17.5064	26.7453			976.666	20.531	24.4254
		978.204	16.5061	27.3582			978.204	21.4876	24.7733
		979.739	15.766	28.7103			979.739	22.5871	17.0888
		981.273	15.035	28.4269			981.273	1.1472	16.7638
		982.811	14.5152	27.1717			982.811	12.3399	20.4759
		984.345	15.0745	25.2694			984.345	11.0094	13.8679
		985.88	15.3882	26.3746			985.88	17.059	17.1847
		987.417	14.5946	27.1703			987.417	19.8935	16.0186
		988.952	15.2609	25.8334			988.952	9.723	16.7143
		990.487	14.3694	24.2536			990.487	16.1528	7.0126
		992.024	14.2346	25.1199			992.024	9.8497	5.8553
		993.559	15.0472	25.3579			993.559	22.2725	9.0712
		995.094	15.652	23.785			995.094	29.5732	10.3908
		996.631	14.5609	24.4099			996.631	26.572	11.2796
		998.166	13.8463	24.1755			998.166	30.9356	1.1506
		999.701	14.4476	22.9909			999.701	23.569	4.819
		1001.24	15.0278	22.4745			1001.24	30.0162	5.9973
		1002.77	14.7669	22.2312			1002.77	23.8452	6.1409
		1004.31	14.4655	22.2868			1004.31	56.0586	13.7849
		1005.85	14.0082	21.496			1005.85	59	18.0356
		1007.38	14.132	20.3962			1007.38	59	9.8342
		1008.91	14.3379	20.9223			1008.91	59	18.1419
		1010.45	14.1116	20.2232			1010.45	59	14.2946
		1011.99	13.9551	20.1936			1011.99	59	25.5985
		1013.52	14.3623	19.0722			1013.52	54.8122	15.9135
		1015.06	14.4605	19.5349			1015.06	43.9349	19.9774
		1016.59	15.0581	19.7649			1016.59	24.4831	12.2457
		1018.13	15.037	18.2611			1018.13	37.3574	11.2274
		1019.66	14.9846	18.5978			1019.66	36.0837	6.1894
		1021.2	14.7744	19.6111			1021.2	25.5589	6.8413
		1022.74	15.293	20.1332			1022.74	14.3697	7.7096
		1024.27	15.3111	20.7136			1024.27	16.7679	10.4384
		1025.81	15.9788	21.7614			1025.81	13.4953	11.2774
		1027.34	16.5134	22.3311			1027.34	17.7554	20.0207
		1028.88	16.9302	22.8552			1028.88	20.5202	15.1315
		1030.41	17.1668	22.1071			1030.41	12.6425	22.0022
		1031.95	15.7627	22.3599			1031.95	11.181	15.0629
		1033.49	16.0329	22.2063			1033.49	7.2921	10.6922
		1035.02	16.1588	22.3766			1035.02	3.3727	11.9504
		1036.56	15.9943	23.2988			1036.56	12.6004	17.9572
		1038.09	15.8873	23.6345			1038.09	9.6292	16.3493
		1039.63	14.8808	23.17			1039.63	2.6226	14.1395
		1041.16	14.5884	23.2519			1041.16	15.0633	9.2739
		1042.7	15.5386	22.2935			1042.7	10.2299	11.9841
		1044.23	14.7835	21.0649			1044.23	0.1883	19.7648
		1045.77	14.5332	20.7723			1045.77	4.1391	16.6036
		1047.31	13.4581	21.3032			1047.31	13.4144	15.5286
		1048.84	13.8448	22.8756			1048.84	17.0348	10.8365
		1050.38	14.9937	23.7071			1050.38	9.4261	5.8034
		1051.91	15.4262	23.8666			1051.91	11.9005	7.0515
		1053.45	14.7288	25.0255			1053.45	1.8592	14.1467
		1054.98	14.2361	25.7619			1054.98	11.9715	14.4529
		1056.52	14.2743	26.8515			1056.52	6.4406	24.201
		1058.06	14.8576	27.2887			1058.06	1.2796	19.5133
		1059.59	14.2307	27.5927			1059.59	10.102	22.2673
		1061.13	13.532	26.9195			1061.13	4.6946	16.2075
		1062.66	13.4167	26.5232			1062.66	13.6216	5.825
		1064.2	13.2146	26.8365			1064.2	14.1113	9.9619
		1065.73	13.9292	26.5792			1065.73	12.2523	17.6702
		1067.27	14.2646	26.463			1067.27	8.3825	21.644
		1068.81	14.6312	27.0473			1068.81	6.2527	25.3764
		1070.34	14.724	26.4095			1070.34	18.2245	58.7158
		1071.88	14.1164	26.5117			1071.88	17.6741	42.7388
		1073.41	13.8532	26.6936			1073.41	5.5884	30.8115
		1074.95	14.1374	26.0323			1074.95	6.1289	9.7143
		1076.48	14.5594	27.2402			1076.48	21.0733	20.5449
		1078.02	14.559	27.6407			1078.02	3.6706	25.0016
		1079.55	14.139	27.37			1079.55	10.0838	24.7766
		1081.09	14.5843	27.3285			1081.09	10.2447	14.8637
		1082.63	14.2923	26.7715			1082.63	7.2074	12.1701
		1084.16	13.4854	26.4454			1084.16	6.7347	14.8142
		1085.7	14.4963	27.4512			1085.7	12.9945	21.5829
		1087.23	14.1338	27.7021			1087.23	3.358	15.7191
		1088.77	13.6549	25.7116			1088.77	0.514	14.4674
		1090.31	14.919	24.9093			1090.31	6	19.172
		1091.84	15.1268	24.4388			1091.84	9.9323	24.0271
		1093.38	14.4123	25.2052			1093.38	3.9251	20.0338
		1094.91	13.5035	24.7726			1094.91	0.1877	32.4003
		1096.45	13.2751	25.0719			1096.45	9.8704	26.4552
		1097.98	13.3435	24.9169			1097.98	13.4077	41.4159
		1099.52	12.9882	22.7759			1099.52	6.8753	16.1167
		1101.05	13.5629	22.0835			1101.05	23.3177	19.7001
		1102.59	13.4164	22.7038			1102.59	10.9452	16.6732
		1104.12	13.753	24.8558			1104.12	15.5186	9.3151
		1105.66	13.2047	24.9584			1105.66	3.6631	16.622
		1107.2	14.9299	26.2265			1107.2	1.0156	16.2337
		1108.73	15.9322	25.3271			1108.73	0.4174	11.6483
		1110.27	14.4295	24.3238			1110.27	3.227	20.8358
		1111.8	14.7631	23.4386			1111.8	7.1253	26.4098
		1113.34	14.9574	23.5237			1113.34	6.2265	23.3003
		1114.87	15.4295	23.2857			1114.87	9.2062	32.2436
		1116.41	15.2705	24.3145			1116.41	9.5015	26.2025
		1117.95	15.0674	23.7221			1117.95	18.4156	18.4165
		1119.48	15.3521	23.4382			1119.48	21.2385	41.5531
		1121.02	16.3426	22.0056			1121.02	25.5327	35.3168
		1122.55	16.9102	23.0924			1122.55	20.0423	20.297
		1124.09	15.9337	23.7089			1124.09	7.3191	23.5639
		1125.62	16.3771	24.6118			1125.62	5.1447	35.8717
		1127.16	16.3426	24.336			1127.16	12.7771	16.4047
		1128.69	15.032	23.556			1128.69	11.0253	9
		1130.23	15.4485	22.8158			1130.23	4.75	12.4584
		1131.77	16.0107	23.6531			1131.77	6.3916	14.5852
		1133.3	16.2393	25.0198			1133.3	6.1511	19.0626
		1134.84	15.0253	25.821			1134.84	7.4555	24.0782
		1136.37	14.6598	25.0905			1136.37	19.4668	16.105
		1137.91	13.8382	24.6156			1137.91	11.4497	14.4897
		1139.44	13.3042	25.1117			1139.44	3.1909	25.3956
		1140.98	12.2682	25.8176			1140.98	6.074	22.9068
		1142.52	12.6764	26.1316			1142.52	2.8887	23.9453
		1144.05	12.0542	26.3577			1144.05	20.2686	13.6476
		1145.59	11.7043	26.648			1145.59	14.5343	5.0811
		1147.12	11.6667	26.9105			1147.12	6.095	6.4229
		1148.66	12.21	26.149			1148.66	11.5652	10.2743
		1150.19	13.4291	25.5874			1150.19	8.3502	18.5708
		1151.73	13.1529	25.5995			1151.73	7.8255	18.5258
		1153.27	12.6435	27.1571			1153.27	5.7612	10.9345
		1154.8	13.1809	25.8341			1154.8	10.7875	22.7226
		1156.34	13.1092	25.7072			1156.34	27.4354	13.3642
		1157.87	12.794	26.1819			1157.87	16.5705	9.4638
		1159.41	14.0554	26.0003			1159.41	11.9063	8.023
		1160.94	14.6815	24.5207			1160.94	5.6771	16.9905
		1162.48	14.2145	23.7655			1162.48	7.738	19.1501
		1164.01	13.7009	26.0172			1164.01	12.1712	18.6918
		1165.55	13.7507	28.1255			1165.55	7.8359	6.4963
		1167.09	13.8045	26.993			1167.09	18.0351	15.0188
		1168.62	14.8827	25.7388			1168.62	9.9065	16.4771
		1170.16	14.3039	24.8927			1170.16	11.1869	25.2795
		1171.69	13.1496	24.1426			1171.69	11.7479	25.4032
		1173.23	12.8706	22.5395			1173.23	7.0413	16.2415
		1174.77	12.5518	20.9201			1174.77	9.9829	10.6346
		1176.3	11.9584	21.5456			1176.3	4.5086	3.1564
		1177.84	12.0491	21.6352			1177.84	12.1436	7.6128
		1179.37	13.014	22.3061			1179.37	2.9395	11.5439
		1180.91	13.057	22.2154			1180.91	6.1445	19.6388
		1182.44	13.7807	20.5997			1182.44	9.1163	16.7778
		1183.98	13.5102	19.2253			1183.98	9.904	20.3158
		1185.51	14.9811	18.2615			1185.51	12.4009	35.8674
		1187.05	15.5786	17.1914			1187.05	14.6038	9.0847
		1188.59	14.5355	16.2173			1188.59	4.9249	15.3733
		1190.12	12.8353	16.7669			1190.12	11.5677	23.3502
		1191.66	13.0835	18.218			1191.66	4.7874	26.2066
		1193.19	13.51	18.6775			1193.19	9.6757	18.1333
		1194.73	13.8564	19.2732			1194.73	12.845	17.0213
		1196.27	14.2406	20.4079			1196.27	22.4273	23.2738
		1197.8	13.7726	18.6909			1197.8	14.9716	25.8503
		1199.33	13.6607	18.8882			1199.33	15.6947	31.7663
		1200.87	13.6748	19.1829			1200.87	18.7184	58.8049
		1202.41	14.0901	20.0895			1202.41	6.0276	45.2356
		1203.94	15.0073	20.9186			1203.94	18.4406	29.1956
		1205.48	15.3327	21.515			1205.48	12.4636	21.8856
		1207.01	14.5797	21.1694			1207.01	6.178	39.0915
		1208.55	14.4554	21.4193			1208.55	2.7478	28.0159
		1210.09	14.6689	20.9049			1210.09	5.2088	14.659
		1211.62	15.1632	23.6306			1211.62	14.4706	9.4376
		1213.15	15.7478	23.5292			1213.15	8.5104	18.3165
		1214.69	16.3672	22.8959			1214.69	11.6636	11.3708
		1216.23	15.85	22.452			1216.23	11.1991	17.6394
		1217.76	14.9697	22.5511			1217.76	18.292	10.2419
		1219.3	13.2972	23.6423			1219.3	8.3126	17.2644
		1220.83	13.6354	23.9785			1220.83	18.3481	12.5345
		1222.37	13.5531	23.6204			1222.37	4.606	12.7916
		1223.91	13.6307	23.7677			1223.91	3.7896	23.2688
		1225.44	13.8061	23.6612			1225.44	6.5895	22.3676
		1226.97	14.3733	22.3004			1226.97	15.332	22.4161
		1228.51	14.0424	20.8206			1228.51	8.6736	27.6171
		1230.05	13.4103	21.2517			1230.05	7.9531	15.0752
		1231.58	14.103	20.8868			1231.58	7.3722	42.0374
		1233.12	14.642	21.9736			1233.12	6.53	32.9153
		1234.65	14.8014	22.503			1234.65	16.3011	30.3178
		1236.19	13.6865	22.6446			1236.19	19.2091	20.381
		1237.73	13.5549	23.6375			1237.73	12.3688	11.8637
		1239.26	13.6821	24.0829			1239.26	2.7948	16.293
		1240.8	13.9767	24.1304			1240.8	11.1877	20.2699
		1242.33	13.5079	26.0815			1242.33	18.4065	21.2822
		1243.87	12.9537	27.8174			1243.87	4.5965	7.2051
		1245.4	13.2499	27.3308			1245.4	20.1579	13.926
		1246.94	11.9027	26.6824			1246.94	19.2407	17.179
		1248.47	11.3406	27.1409			1248.47	20.2037	9.8653
		1250.01	12.5112	25.5322			1250.01	14.8401	24.7888
		1251.55	13.0431	25.5177			1251.55	15.2908	15.2718
		1253.08	12.4026	26.5707			1253.08	12.0863	4.5684
		1254.62	12.1972	25.2794			1254.62	5.2383	5.779
		1256.15	11.1564	23.2374			1256.15	5.6775	10.9187
		1257.69	10.9703	24.3661			1257.69	13.3591	6.9429
		1259.23	10.2935	24.2786			1259.23	12.2701	7.162
		1260.76	7.8854	24.5699			1260.76	12.7308	18.2889
		1262.3	7.3564	22.9441			1262.3	15.4172	9.1137
		1263.83	6.8791	22.4476			1263.83	19.2139	9.3675
		1265.37	7.4446	23.0878			1265.37	11.1789	6.0405
		1266.9	7.2875	25.1195			1266.9	4.346	3.9699
		1268.44	7.5368	26.7312			1268.44	14.984	3.8527
		1269.97	8.0229	27.618			1269.97	12.5283	5.4121
		1271.51	8.6814	25.1619			1271.51	17.3794	11.2543
		1273.05	9.0424	23.4186			1273.05	13.1668	0.2987
		1274.58	9.1257	22.3938			1274.58	23.5574	13.2912
		1276.12	9.4468	24.2346			1276.12	12.1025	6.6098
		1277.65	9.4805	24.2521			1277.65	5.8739	6.672
		1279.19	10.2579	23.5552			1279.19	12.97	13.7556
		1280.72	10.9439	23.7315			1280.72	4.4599	14.3517
		1282.26	10.8591	22.8057			1282.26	8.4696	11.6871
		1283.8	10.2442	23.2498			1283.8	4.7751	17.6825
		1285.33	11.7887	22.7853			1285.33	2.8697	13.0835
		1286.87	11.9497	22.4659			1286.87	16.6225	16.5095
		1288.4	12.4343	21.995			1288.4	10.3901	10.8808
		1289.94	12.3416	23.4917			1289.94	6.3257	2.3333
		1291.47	11.9568	22.7886			1291.47	19.6986	19.035
		1293.01	11.1189	23.3086			1293.01	11.0343	9.1691
		1294.55	12.0447	23.8849			1294.55	6.2604	8.1368
		1296.08	13.3708	24.2585			1296.08	8.192	13.2887
		1297.62	14.2205	24.6603			1297.62	15.0856	16.0635
		1299.15	13.4398	24.9955			1299.15	13.3505	12.3105
		1300.69	13.1635	23.4308			1300.69	1.5807	13.6235
		1302.22	12.7061	23.4991			1302.22	4.2116	6.5002
		1303.76	11.5171	23.0242			1303.76	9.9971	9.4727
		1305.29	11.0183	23.6579			1305.29	4.8854	21.541
		1306.83	13.0364	22.1708			1306.83	16.172	7.5427
		1308.37	13.1676	23.085			1308.37	14.9879	8.2381
		1309.9	12.7951	23.0138			1309.9	21.721	14.1579
		1311.44	12.245	22.6741			1311.44	12.6614	14.3244
		1312.97	12.0278	23.1242			1312.97	12.2482	11.0175
		1314.51	13.0175	22.8565			1314.51	15.9749	3.8904
		1316.04	13.6409	23.0814			1316.04	5.8378	9.4583
		1317.58	12.5152	22.4305			1317.58	9.6745	7.2133
		1319.11	12.7363	22.2364			1319.11	10.5248	2.4287
		1320.65	12.625	22.3045			1320.65	9.0311	7.172
		1322.19	11.1869	22.8847			1322.19	25.0866	8.2
		1323.72	11.7526	24.1145			1323.72	9.6118	14.1591
		1325.26	13.3433	23.2857			1325.26	5.5472	13.2386
		1326.79	13.4847	22.676			1326.79	5.4483	11.9497
		1328.33	12.9792	22.8701			1328.33	1.881	17.897
		1329.87	12.3738	22.8776			1329.87	2.6767	35.4521
		1331.4	12.3291	23.6994			1331.4	11.0045	24.0863
		1332.93	12.7972	23.5148			1332.93	21.5985	22.0006
		1334.47	13.1728	21.8101			1334.47	17.7993	22.0321
		1336.01	12.1352	20.6665			1336.01	11.2649	24.5705
		1337.54	12.3122	20.0651			1337.54	7.3755	20.6998
		1339.08	12.1426	21.2388			1339.08	13.0578	32.8784
		1340.61	12.296	22.1208			1340.61	12.6367	40.2194
		1342.15	12.2385	20.4672			1342.15	4.041	55.2854
		1343.69	12.7362	20.7643			1343.69	9.9571	59
		1345.22	12.1058	21.7522			1345.22	26.4363	59
		1346.76	12.2524	22.2745			1346.76	15.2499	59
		1348.29	12.4994	22.4788			1348.29	13.44	41.3114
		1349.83	11.8601	22.6422			1349.83	11.0511	20.6355
		1351.36	11.8742	22.591			1351.36	12.308	17.0907
		1352.9	11.1739	21.7519			1352.9	13.7642	22.4877
		1354.43	10.566	22.1415			1354.43	9.0167	22.1333
		1355.97	11.2263	21.1353			1355.97	11.3522	27.5051
		1357.51	10.6314	21.705			1357.51	20.9347	22.9293
		1359.04	10.8283	22.1996			1359.04	16.3045	31.6453
		1360.58	10.7847	21.4788			1360.58	8.4988	15.0498
		1362.11	10.0659	20.6261			1362.11	12.4593	17.9414
		1363.65	9.9173	19.9614			1363.65	12.9113	21.334
		1365.18	10.6601	20.6553			1365.18	17.4205	10.4406
		1366.72	10.3613	20.087			1366.72	14.8036	23.5611
		1368.26	10.5313	20.4115			1368.26	13.5733	48.4905
		1369.79	10.5313	20.3349			1369.79	17.6636	48.3275
		1371.33	11.0723	20.7093			1371.33	12.0007	37.2023
		1372.86	11.8747	21.6668			1372.86	7.6469	24.6995
		1374.4	12.1299	21.4042			1374.4	7.6108	19.6612
		1375.93	11.78	21.0584			1375.93	19.2557	17.9295
		1377.47	11.275	20.0648			1377.47	11.7898	14.202
		1379.01	10.9918	20.0502			1379.01	7.6068	20.3836
		1380.54	10.6771	19.7124			1380.54	8.0428	18.136
		1382.08	11.0199	20.5876			1382.08	8.0371	15.0748
		1383.61	10.6093	20.0615			1383.61	6.5381	15.9211
		1385.15	11.5711	20.8862			1385.15	8.8737	30.5962
		1386.68	12.6323	20.9178			1386.68	14.0338	13.5467
		1388.22	12.7787	21.5375			1388.22	9.4428	17.4916
		1389.75	12.8189	21.1473			1389.75	13.7779	13.0023
		1391.29	11.7191	21.1528			1391.29	21.2204	27.9442
		1392.83	13.0474	20.4643			1392.83	14.8751	30.5531
		1394.36	12.782	19.8814			1394.36	17.1704	22.7525
		1395.9	12.7902	19.9049			1395.9	12.1133	17.7262
		1397.43	13.8391	19.6655			1397.43	11.9945	11.7619
		1398.97	14.356	20.3671			1398.97	4.9998	14.4858
		1400.5	14.7615	19.06			1400.5	5.6968	15.9045
		1402.04	14.9862	19.6292			1402.04	24.4554	3.8848
		1403.58	14.8964	20.8379			1403.58	10.8045	6.0825
		1405.11	14.4396	21.8181			1405.11	9.1323	25.7833
		1406.65	14.0971	21.6102			1406.65	27.671	24.6826
		1408.18	12.5382	21.767			1408.18	10.7743	23.6044
		1409.72	11.7917	21.6681			1409.72	5.5223	22.0711
		1411.25	11.3889	22.2095			1411.25	8.7879	15.1151
		1412.79	11.3492	21.1327			1412.79	8.1686	19.5491
		1414.32	12.539	21.5196			1414.32	5.6738	10.782
		1415.86	13.1709	21.1058			1415.86	10.5669	9.4469
		1417.39	13.8047	21.1264			1417.39	6.6742	2.8251
		1418.93	12.8838	21.3302			1418.93	2.4776	15.9829
		1420.47	12.4426	21.1004			1420.47	2.9906	18.5743
		1422	12.918	20.7658			1422	15.0571	25.106
		1423.54	12.3356	20.6057			1423.54	11.2103	41.1098
		1425.07	12.1862	21.0982			1425.07	8.6229	36.272
		1426.61	11.4742	19.784			1426.61	15.9759	23.5951
		1428.15	10.7636	21.1461			1428.15	18.4053	27.5384
		1429.68	10.4901	21.6745			1429.68	15.3626	21.7511
		1431.22	11.7547	20.3372			1431.22	21.0332	21.7928
		1432.75	10.9845	20.4346			1432.75	18.1999	19.9464
		1434.29	10.9012	19.8881			1434.29	2.7539	25.4599
		1435.82	11.0601	20.4066			1435.82	11.3819	25.321
		1437.36	11.4697	20.1697			1437.36	6.3391	41.3136
		1438.89	11.5998	20.3705			1438.89	10.7193	28.9393
		1440.43	11.6102	21.5872			1440.43	14.3738	24.9073
		1441.97	11.9492	21.4265			1441.97	6.8072	29.9896
		1443.5	11.0597	21.3648			1443.5	5.796	17.2705
		1445.04	10.5312	21.2542			1445.04	6.7924	14.4281
		1446.57	9.6847	20.0463			1446.57	6.9045	16.3343
		1448.11	9.4867	19.8993			1448.11	15.6549	31.893
		1449.64	8.6841	20.1945			1449.64	9.139	25.2319
		1451.18	8.4046	19.463			1451.18	13.1881	30.2381
		1452.71	8.2422	19.2962			1452.71	13.5513	21.5806
		1454.25	7.261	19.3323			1454.25	5.5873	20.388
		1455.79	6.6448	19.0892			1455.79	3.2859	20.7132
		1457.32	7.1395	19.8981			1457.32	10.86	21.4461
		1458.86	7.2097	20.2911			1458.86	4.8273	17.6346
		1460.39	6.8237	19.943			1460.39	3.5141	8.7759
		1461.93	8.082	19.6145			1461.93	12.0398	20.5333
		1463.46	9.5272	19.2523			1463.46	18.5742	13.0321
		1465	9.9775	19.0933			1465	16.2075	8.8808
		1466.54	8.8094	20.3066			1466.54	1.6617	10.0949
		1468.07	9.0819	20.6433			1468.07	6.6812	6.655
		1469.61	10.1389	19.4274			1469.61	5.6609	12.2589
		1471.14	9.7929	18.3721			1471.14	6.3642	15.871
		1472.68	9.6321	18.3133			1472.68	11.7516	19.4736
		1474.21	9.5442	18.1282			1474.21	10.8829	15.9407
		1475.75	10.2751	18.3954			1475.75	3.7975	17.0234
		1477.29	10.6406	18.5294			1477.29	3.416	8.0913
		1478.82	11.0711	19.7213			1478.82	5.1565	11.12
		1480.36	10.8253	20.4511			1480.36	7.4649	4.2476
		1481.89	11.2165	20.1196			1481.89	6.0976	5.6851
		1483.43	11.4103	20.1725			1483.43	14.5143	10.7029
		1484.96	11.7813	21.2432			1484.96	13.9836	12.9953
		1486.5	11.3102	22.6055			1486.5	9.1652	17.6652
		1488.04	11.4757	21.11			1488.04	3.3926	19.6424
		1489.57	11.6991	20.8399			1489.57	2.7564	9.8536
		1491.11	11.2817	20.408			1491.11	10.1998	13.9638
		1492.64	11.991	21.1424			1492.64	7.1574	11.5374
		1494.18	12.216	20.7647			1494.18	5.7863	4.5168
		1495.71	12.5089	20.7822			1495.71	20.2489	19.991
		1497.25	12.4811	21.6699			1497.25	13.9353	15.2838
		1498.78	12.5962	21.4375			1498.78	10.9445	16.6223
		1500.32	14.1147	21.5634			1500.32	2.3323	9.3119
		1501.86	13.9135	21.959			1501.86	9.7515	12.973
		1503.39	14.3904	21.8243			1503.39	1.4798	18.7156
		1504.93	15.1031	22.0558			1504.93	3.6765	7.2222
		1506.46	13.6452	22.5447			1506.46	11.4844	16.9992
		1508	15.0387	21.3769			1508	5.077	3.3744
		1509.53	15.8308	22.1109			1509.53	11.4203	15.4077
		1511.07	14.4405	21.793			1511.07	9.0739	19.2868
		1512.61	12.7864	21.8751			1512.61	8.5248	19.5776
		1514.14	11.7716	22.2767			1514.14	11.8873	18.1024
		1515.68	11.385	22.624			1515.68	6.7292	13.6838
		1517.21	12.6328	22.6628			1517.21	6.801	15.4592
		1518.75	12.3404	21.6394			1518.75	17.3	23.868
		1520.28	11.9188	20.2867			1520.28	10.0822	14.7726
		1521.82	12.7245	21.3287			1521.82	8.148	17.9486
		1523.36	11.8875	21.1414			1523.36	22.0069	21.2252
		1524.89	11.72	21.2175			1524.89	27.3424	21.5815
		1526.43	12.079	21.4662			1526.43	23.1595	16.0883
		1527.96	12.5612	21.7978			1527.96	8.7629	11.4211
		1529.5	11.5161	21.5471			1529.5	10.8032	13.7702
		1531.03	11.4431	22.2152			1531.03	5.5508	16.0439
		1532.57	10.3688	22.2278			1532.57	8.8574	11.5384
		1534.1	12.4409	22.0819			1534.1	8.4144	20.6004
		1535.64	13.1391	23.2955			1535.64	6.0179	19.8416
		1537.17	12.1308	21.4949			1537.17	16.5091	6.4527
		1538.71	11.6079	20.76			1538.71	18.4649	11.8518
		1540.25	11.9644	19.9801			1540.25	28.0357	11.2057
		1541.78	11.8296	20.1665			1541.78	24.1386	14.5929
		1543.32	11.2913	20.0891			1543.32	19.6817	16.1254
		1544.85	12.2325	19.0363			1544.85	20.8636	16.2654
		1546.39	11.9111	18.9646			1546.39	20.9664	14.6868
		1547.92	11.9868	19.6887			1547.92	13.4569	10.8305
		1549.46	12.9807	19.7942			1549.46	17.0355	11.7227
		1551	12.8324	19.1083			1551	3.0318	15.7797
		1552.53	12.7927	19.6974			1552.53	5.8581	19.472
		1554.07	12.914	20.2071			1554.07	4.7689	14.9697
		1555.6	13.3451	20.4479			1555.6	1.1285	18.0777
		1557.14	14.3345	20.5769			1557.14	10.9368	19.695
		1558.67	14.0585	20			1558.67	13.6619	6.3333
		1560.21	13.3696	20.8182			1560.21	11.9971	7.8511
		1561.75	12.4414	19.8331			1561.75	9.4081	11.3549
		1563.28	12.1488	18.8558			1563.28	9.6698	16.2673
		1564.82	12.038	18.8493			1564.82	4.573	32.0723
		1566.35	11.1896	18.8609			1566.35	3.9015	11.585
		1567.89	11.2859	17.4259			1567.89	5.7494	10.3998
		1569.42	11.0583	18.1122			1569.42	2.4535	16.0286
		1570.96	10.762	19.9746			1570.96	10.9082	6.5532
		1572.49	11.3315	20.1393			1572.49	4.5534	11.7442
		1574.03	11.9599	19.5274			1574.03	1.5513	5.6974
		1575.57	11.939	20.0553			1575.57	4.8023	11.8122
		1577.1	11.6496	20.1575			1577.1	0.4706	11.288
		1578.64	11.3762	20.2697			1578.64	5.2076	23.7462
		1580.17	12.1215	20.9789			1580.17	7.5428	13.2667
		1581.71	12.519	20.9606			1581.71	9.276	23.4189
		1583.24	12.1936	20.0503			1583.24	5.4462	26.5466
		1584.78	12.7009	19.7214			1584.78	7.5455	31.763
		1586.32	12.7302	19.7371			1586.32	2.1679	19.4512
		1587.85	12.1821	19.7372			1587.85	7.8004	26.8521
		1589.39	12.1428	19.0511			1589.39	5.88	24.6744
		1590.92	11.7004	19.1193			1590.92	10.361	19.8184
		1592.46	12.2099	19.7978			1592.46	2.13	16.761
		1593.99	13.6667	18.9405			1593.99	4.4213	21.0849
		1595.53	14.6684	17.882			1595.53	5.2949	18.0288
		1597.06	11.9852	19.5915			1597.06	5.7312	16.252
		1598.6	11.1065	21.1439			1598.6	2.9439	18.3934
		1600.14	10.724	20.0723			1600.14	6.3831	15.2508
		1601.67	10.7701	19.9006			1601.67	6.158	9.3676
		1603.21	10.2929	19.3645			1603.21	1.5048	5.9336
		1604.74	10.6198	21.1841			1604.74	13.6441	7.2222
		1606.28	10.2	22.5703			1606.28	9.0652	21.1121
		1607.82	10.2677	21.9955			1607.82	0.3614	4.3609
		1609.35	11.3228	21.3382			1609.35	1.3516	9.7575
		1610.89	12.1924	21.5261			1610.89	13.7317	8.488
		1612.42	12.637	20.2618			1612.42	8.6109	10.1429
		1613.96	13.4719	19.1606			1613.96	10.3372	10.143
		1615.49	15.3594	18.6998			1615.49	5.6886	14.8769
		1617.03	17.9725	18.6888			1617.03	18.6121	29.0521
		1618.56	17.1142	19.088			1618.56	15.6006	17.1445
		1620.1	13.4473	19.0272			1620.1	15.1547	4.987
		1621.64	12.0088	18.9929			1621.64	8.8627	13.0673
		1623.17	11.9865	20.8954			1623.17	13.2459	19.619
		1624.71	11.8369	20.5424			1624.71	8.3374	16.052
		1626.24	11.416	20.5249			1626.24	4.8037	29.8185
		1627.78	11.1005	20.0051			1627.78	2.7588	20.9676
		1629.32	11.1841	19.8649			1629.32	10.9866	25.5768
		1630.85	12.2225	20.0098			1630.85	8.7037	24.5071
		1632.38	12.7505	20.5188			1632.38	11.969	9.6925
		1633.92	12.2107	20.7769			1633.92	11.1969	5.8762
		1635.46	11.9348	20.6087			1635.46	22.6106	7.8814
		1636.99	11.7414	20.0918			1636.99	17.7226	6.9656
		1638.53	11.8653	19.1337			1638.53	2.1829	21.6186
		1640.06	12.5083	18.9037			1640.06	11.9774	21.8391
		1641.6	12.9622	19.6142			1641.6	8.7656	19.5629
		1643.13	12.7339	20.4557			1643.13	8.7726	23.7062
		1644.67	12.7454	22.8335			1644.67	8.9833	22.4
		1646.21	12.0307	22.5965			1646.21	16.6604	7.1871
		1647.74	11.8444	22.0957			1647.74	14.9199	7.0482
		1649.28	11.7484	22.7158			1649.28	17.8532	6.9647
		1650.81	12.2749	22.3204			1650.81	28.0426	20.2595
		1652.35	12.9925	22.3271			1652.35	35.0918	9.9284
		1653.88	11.93	22.6996			1653.88	28.8224	2.3519
		1655.42	10.6839	23.0837			1655.42	31.0691	17.1867
		1656.96	10.2313	23.0715			1656.96	29.4732	20.4036
		1658.49	10.6185	22.9096			1658.49	31.2804	9.6365
		1660.03	11.3558	22.872			1660.03	32.9106	19.9215
		1661.56	11.3068	22.6436			1661.56	55.5786	18.996
		1663.1	12.8988	23.6271			1663.1	54.3706	10.3987
		1664.63	13.0467	23.3012			1664.63	59	10.7093
		1666.17	11.5575	23.0415			1666.17	59	14.7143
		1667.7	11.8476	22.906			1667.7	59	21.1956
		1669.24	12.0264	23.0058			1669.24	59	37.7551
		1670.78	12.5175	22.232			1670.78	59	29.6576
		1672.31	11.8095	21.482			1672.31	53.326	10.8341
		1673.85	12.573	21.2952			1673.85	28.7942	17.0201
		1675.38	12.4436	22.3865			1675.38	19.273	22.2648
		1676.92	12.8921	21.6553			1676.92	28.4744	22.2019
		1678.45	12.86	21.904			1678.45	30.3898	26.1716
		1679.99	12.1338	23.2718			1679.99	21.7933	8.6049
		1681.53	12.742	23.0876			1681.53	21.6486	11.8873
		1683.06	13.5083	23.3676			1683.06	17.1077	14.2773
		1684.6	13.9791	22.5679			1684.6	7.6045	18.712
		1686.13	12.98	22.3524			1686.13	7.1367	12.7004
		1687.67	12.4376	22.7337			1687.67	1.5181	6.4933
		1689.2	11.6548	23.1087			1689.2	20.0345	8.7846
		1690.74	11.7966	23.3043			1690.74	12.8324	23.7874
		1692.28	12.8143	22.6558			1692.28	10.3431	14.2725
		1693.81	12.0736	23.1508			1693.81	12.2074	14.8621
		1695.35	12.1048	23.3712			1695.35	17.3076	18.5865
		1696.88	11.2006	22.6465			1696.88	18.644	8.0143
		1698.42	11.1711	22.894			1698.42	20.8676	22.5346
		1699.95	11.1341	22.7224			1699.95	11.3404	17.9441
		1701.49	12.2016	22.8927			1701.49	13.6517	21.2351
		1703.02	13.5883	22.8963			1703.02	8.517	14.212
		1704.56	11.2229	22.8578			1704.56	21.9196	1.5063
		1706.1	11.287	23.0061			1706.1	5.4129	10.9605
		1707.63	11.0626	23.002			1707.63	9.532	24.5149
		1709.17	10.0888	21.3739			1709.17	4.2716	14.8133
		1710.7	10.2823	21.8036			1710.7	5.5579	8.4564
		1712.24	10.1082	22.1964			1712.24	6.2851	17.1367
		1713.78	10.597	22.747			1713.78	13.7666	18.3034
		1715.31	11.029	21.9477			1715.31	10.6988	24.4577
		1716.84	11.2946	20.8351			1716.84	15.1549	28.0813
		1718.38	11.7752	20.3485			1718.38	2.601	28.8403
		1719.92	12.3073	20.9258			1719.92	12.7869	34.4603
		1721.45	12.0683	20.8017			1721.45	9.4682	43.7941
		1722.99	11.2298	20.7521			1722.99	4.0457	47.7067
		1724.52	10.6715	21.782			1724.52	6.0317	58.1286
		1726.06	10.1903	20.1433			1726.06	4.5379	53.6932
		1727.6	10.2438	19.2333			1727.6	7.6161	37.277
		1729.13	10.8331	19.7813			1729.13	8.296	31.2222
		1730.66	10.6571	19.8767			1730.66	2.1973	27.9422
		1732.2	10.8667	21.0621			1732.2	2.2256	21.884
		1733.74	12.2765	22.0614			1733.74	6.9555	33.247
		1735.27	11.6678	22.2241			1735.27	12.4407	19.5679
		1736.81	11.5367	22.9382			1736.81	9.2454	30.8805
		1738.34	11.3352	23.9192			1738.34	6.9795	31.2933
		1739.88	12.8242	23.2788			1739.88	12.7445	33.3418
		1741.42	13.0847	23.6846			1741.42	9.646	22.8762
		1742.95	12.0288	24.0903			1742.95	14.787	22.5079
		1744.49	11.5146	23.8569			1744.49	17.7575	18.9061
		1746.02	11.6842	23.145			1746.02	6.5611	14.6414
		1747.56	11.3485	22.9586			1747.56	17.3407	11.7541
		1749.1	12.5219	23.2914			1749.1	19.8773	7.2313
		1750.63	14.3938	22.633			1750.63	10.8456	18.1224
		1752.16	15.6094	21.7068			1752.16	6.8934	11.9498
		1753.7	12.829	22.3013			1753.7	11.1857	16.4091
		1755.24	10.3018	22.036			1755.24	4.5884	19.8711
		1756.77	9.4451	21.8904			1756.77	4.4483	4.3374
		1758.31	8.8837	23.1426			1758.31	4.4968	12.8733
		1759.84	9.24	22.3516			1759.84	10.1693	9.4585
		1761.38	8.0234	21.4757			1761.38	8.7015	8.7852
		1762.91	9.3304	20.8404			1762.91	9.9405	24.9276
		1764.45	9.7087	20.8654			1764.45	17.0437	26.3002
		1765.98	9.841	20.5103			1765.98	13.01	20.1824
		1767.52	8.9146	21.063			1767.52	12.3002	6.0203
		1769.06	8.842	20.2371			1769.06	14.855	14.61
		1770.59	8.9354	20.4877			1770.59	10.9382	12.1446
		1772.13	8.0466	20.6119			1772.13	5.3814	17.4843
		1773.66	8.7776	20.8949			1773.66	18.1969	29.3333
		1775.2	8.825	19.2849			1775.2	28.0379	33.2192
		1776.74	7.7332	18.27			1776.74	27.4495	20.7523
		1778.27	9.1345	17.5463			1778.27	7.3861	29.2897
		1779.81	9.7325	17.9934			1779.81	11.2851	41.6666
		1781.34	9.1188	18.142			1781.34	15.3242	34.4133
		1782.88	9.4867	18.1386			1782.88	22.342	25.6302
		1784.41	8.373	17.86			1784.41	13.7793	22.5244
		1785.95	7.8718	18.2534			1785.95	11.8215	10.9367
		1787.48	7.5825	17.4274			1787.48	13.3349	7.4178
		1789.02	7.305	18.3787			1789.02	23.7379	12.1986
		1790.56	7.5354	18.5219			1790.56	20.4521	16.3514
		1792.09	7.3697	19.4753			1792.09	13.8508	12.0604
		1793.63	7.6142	19.9223			1793.63	12.6075	7.5112
		1795.16	7.5567	19.3712			1795.16	19.4854	9.7625
		1796.7	7.5294	19.0298			1796.7	14.1351	16.2809
		1798.23	7.1996	19.7824			1798.23	11.9408	24.7651
		1799.77	6.8868	19.6765			1799.77	8.0074	14.5489
		1801.31	7.8425	19.5895			1801.31	17.7773	10.7051
		1802.84	7.8026	19.7828			1802.84	13.8286	28.5702
		1804.38	8.4844	19.9294			1804.38	9.7069	56.195
		1805.91	9.4347	18.3107			1805.91	12.6559	59
		1807.45	10.6061	18.5262			1807.45	10.336	59
		1808.98	10.2745	18.6643			1808.98	4.2072	57.4684
		1810.52	10.3174	18.4555			1810.52	1.7964	49.828
		1812.06	9.5772	17.6817			1812.06	8.3996	54.8808
		1813.59	9.8895	17.8128			1813.59	2.9193	56.6794
		1815.12	9.9359	18.7966			1815.12	0.3296	59
		1816.66	10.2542	18.9384			1816.66	3.3404	59
		1818.2	9.7505	21.6087			1818.2	7.5949	59
		1819.73	9.4667	20.2098			1819.73	13.5062	59
		1821.27	9.8169	20.1625			1821.27	13.5835	59
		1822.8	9.8829	19.6834			1822.8	20.18	59
		1824.34	10.3867	19.6159			1824.34	19.87	59
		1825.88	10.0707	19.3495			1825.88	15.7387	58.7005
		1827.41	9.7264	19.8286			1827.41	13.7935	58.6825
		1828.95	9.5568	20.8397			1828.95	15.997	56.8222
		1830.48	9.6115	21.6244			1830.48	8.1139	44.4967
		1832.02	9.0931	21.6041			1832.02	12.328	43.6884
		1833.56	9.5097	21.6023			1833.56	10.9655	36.4177
		1835.09	10.2592	21.0575			1835.09	14.198	32.3359
		1836.62	13.4381	21.3304			1836.62	28.1225	35.6476
		1838.16	13.6356	22.2686			1838.16	10.6152	35.0457
		1839.7	10.7885	21.8075			1839.7	12.1265	17.9874
		1841.23	9.245	21.1143			1841.23	23.7894	14.6994
		1842.77	9.8893	21.9612			1842.77	14.9622	18.173
		1844.3	10.2468	22.0024			1844.3	17.6573	22.8842
		1845.84	10.0425	21.231			1845.84	20.5321	26.952
		1847.38	10.2777	23.1927			1847.38	30.7745	24.1626
		1848.91	10.4132	22.8071			1848.91	21.9203	17.1949
		1850.44	10.9053	22.056			1850.44	18.9915	27.2938
		1851.98	10.1987	23.7469			1851.98	6.79	32.4855
		1853.52	10.277	23.4261			1853.52	28.5417	26.9905
		1855.05	10.8111	22.4249			1855.05	23.4651	33.0276
		1856.59	11.4212	22.4587			1856.59	32.2616	24.8178
		1858.12	10.3323	22.1709			1858.12	37.172	19.599
		1859.66	11.0781	22.2464			1859.66	35.1928	15.6362
		1861.2	11.2987	22.0154			1861.2	38.289	13.416
		1862.73	11.2611	21.3706			1862.73	26.6302	14.2204
		1864.27	11.0195	20.9535			1864.27	28.2285	6.3086
		1865.8	11.7696	19.0605			1865.8	43.5264	1.7668
		1867.34	11.8523	20.0745			1867.34	41.1425	2.6335
		1868.87	12.6163	20.4273			1868.87	37.6112	14.9985
		1870.41	11.3789	19.7884			1870.41	22.7693	16.7543
		1871.94	10.8437	20.859			1871.94	17.2433	12.0263
		1873.48	10.5719	21.2437			1873.48	19.5334	12.7768
		1875.02	10.0567	21.1689			1875.02	6.4799	9.7752
		1876.55	10.7478	21.245			1876.55	15.0419	14.5858
		1878.09	11.3889	21.4351			1878.09	1.7974	13.3159
		1879.62	10.6207	22.5809			1879.62	9.0805	12.8247
		1881.16	10.2784	20.9096			1881.16	6.1053	1.33e-09
		1882.7	10.6214	21.5164			1882.7	6.8222	14.3191
		1884.23	10.9329	20.6234			1884.23	11.4024	10.4197
		1885.77	11.1318	20.3284			1885.77	11.3786	11.1748
		1887.3	11.1513	20.0244			1887.3	11.4028	8.4677
		1888.84	10.3786	19.87			1888.84	17.0715	7.5743
		1890.37	9.7358	20.9603			1890.37	9.9522	16.1049
		1891.91	10.0118	22.1691			1891.91	15.672	10.6419
		1893.44	10.6655	22.5998			1893.44	24.5423	25.1786
		1894.98	11.7853	22.4792			1894.98	13.7975	13.0137
		1896.52	12.0422	20.8308			1896.52	14.2498	19.0421
		1898.05	11.6631	19.9562			1898.05	27.2744	18.2434
		1899.59	12.3204	18.4104			1899.59	15.4292	14.4091
		1901.12	12.7906	17.9544			1901.12	10.2055	19.4587
		1902.66	12.392	22.5334			1902.66	2.3992	21.581
		1904.19	13.4097	32.7052			1904.19	13.5211	12.7392
		1905.73	13.1035	40.3199			1905.73	15.4245	18.5612
		1907.26	11.8141	37.9777			1907.26	11.0513	17.8616
		1908.8	11.7594	33.0302			1908.8	26.1052	16.8018
		1910.34	14.6937	29.4354			1910.34	19.2538	3.7299
		1911.87	23.242	27.4706			1911.87	23.4164	18.9718
		1913.41	25.6352	27.5438			1913.41	17.4141	11.3244
		1914.94	21.1189	27.7178			1914.94	16.4353	14.3292
		1916.48	16.3398	26.1356			1916.48	7.0233	14.4669
		1918.02	13.53	24.5383			1918.02	8.4052	0.9613
		1919.55	12.2387	24.7606			1919.55	1.0513	3.7868
		1921.09	12.2583	23.6367			1921.09	1.5555	1.9095
		1922.62	11.7945	22.0492			1922.62	23.164	4.4408
		1924.16	10.92	21.2474			1924.16	26.7649	14.3149
		1925.69	8.9266	23.0715			1925.69	15.7515	20.3893
		1927.23	9.5967	24.2901			1927.23	19.0581	15.6968
		1928.76	8.505	24.0256			1928.76	11.1852	11.6512
		1930.3	7.1648	24.9191			1930.3	18.612	11.8157
		1931.84	6.6898	24.3828			1931.84	6.7051	15.017
		1933.37	5.6149	23.7782			1933.37	7.7464	14.3184
		1934.9	5.3405	24.494			1934.9	10.4577	15.0952
		1936.44	5.3341	25.1422			1936.44	10.4701	13.2834
		1937.98	5.5381	24.4175			1937.98	17.4767	19.1207
		1939.51	6.1231	24.4823			1939.51	22.9726	21.5366
		1941.05	6.3752	23.5712			1941.05	20.2048	2.807
		1942.58	6.3333	22.0599			1942.58	19.2736	9.1931
		1944.12	6.9056	22.4082			1944.12	7.8483	9.0516
		1945.66	7.9868	22.4155			1945.66	11.961	4.7657
		1947.19	8.648	21.7749			1947.19	13.6034	7.2315
		1948.73	9.8182	21.7071			1948.73	19.3284	15.1362
		1950.26	10.361	21.087			1950.26	10.5261	18.2617
		1951.8	9.6263	20.351			1951.8	6.3148	20.5339
		1953.33	9.5681	21.3412			1953.33	6.6894	26.4228
		1954.87	11.0383	22.0934			1954.87	3.7943	17.9554
		1956.4	10.2039	21.6069			1956.4	14.9887	28.1689
		1957.94	10.391	20.6883			1957.94	6.3385	16.0914
		1959.48	11.2977	20.4442			1959.48	4.3399	12.4409
		1961.01	11.0542	20.3511			1961.01	7.2771	7.613
		1962.55	10.6862	20.0825			1962.55	4.2228	9.2839
		1964.08	11.5214	20.6442			1964.08	10.7487	9.7214
		1965.62	12.247	19.8348			1965.62	15.7022	14.7344
		1967.16	11.2445	19.5506			1967.16	6.9227	19.381
		1968.69	11.2197	20.474			1968.69	15.7487	5.1009
		1970.22	10.9292	20.4984			1970.22	18.8497	3.177
		1971.76	10.9111	19.995			1971.76	28.2491	15.2975
		1973.3	11.8598	19.5796			1973.3	26.9387	14.6589
		1974.83	11.3036	21.3137			1974.83	9.7211	11.76
		1976.37	10.8674	22.2948			1976.37	7.4888	11.5422
		1977.9	11.3388	22.4503			1977.9	5.7977	9.8965
		1979.44	11.4479	21.8744			1979.44	8.2946	18.2225
		1980.98	11.2333	22.0754			1980.98	6.2892	2.9543
		1982.51	11.531	21.8335			1982.51	3.8222	0.3758
		1984.05	12.3691	21.2507			1984.05	10.638	6.4037
		1985.58	12.7494	20.9989			1985.58	5.2861	17.1975
		1987.12	12.5273	19.7483			1987.12	2.4268	12.3562
		1988.65	13.4251	19.0268			1988.65	7.6167	4.8889
		1990.19	15.1807	19.9418			1990.19	5.0431	16.0585
		1991.72	15.8187	19.9594			1991.72	18.7746	22.6927
		1993.26	15.947	19.6514			1993.26	11.7334	18.3166
		1994.8	14.7006	19.2383			1994.8	19.5045	11.8749
		1996.33	13.3528	19.6003			1996.33	11.0576	6.667
		1997.87	12.8284	19.1687			1997.87	30.2669	4.8495
		1999.4	12.5042	17.3038			1999.4	31.5356	5.8552
		2000.94	11.7057	17.506			2000.94	24.5659	4.0231

## Sheet: Figure 5f
Figure 5f
		Time (s)	Voltage (μV)						Time (s)	Voltage (μV)						Time (s)	Voltage (μV)						Time (s)	Voltage (μV)						Time (s)	Voltage (μV)
	Data 1		Ch 1	Ch 2	Ch 3	Ch 4		Data 2		Ch 1	Ch 2	Ch 3	Ch 4		Data 3		Ch 1	Ch 2	Ch 3	Ch 4		Data 3		Ch 1	Ch 2	Ch 3	Ch 4		Data 4		Ch 1	Ch 2	Ch 3	Ch 4
		0	-1.09263	-0.927604	-1.88906	-0.106315			0	2.2419	2.80725	2.25921	-1.20671			0	-13.0982	-9.84367	-9.21983	-12.677			0	-14.4006	-98.8681	20.4821	91.3198			0	87.3301	144.986	162.917	-44.9874
		3.33333e-05	-1.01641	-0.917909	-1.89365	-0.144103			3.33333e-05	2.23242	2.87181	2.12867	-1.26701			3.33333e-05	-13.1248	-9.82737	-9.26444	-12.7503			3.33333e-05	-13.0516	-98.043	20.4999	90.6875			3.33333e-05	87.7544	145.178	163.153	-44.9526
		6.66667e-05	-0.940062	-0.907586	-1.89573	-0.181642			6.66667e-05	2.2181	2.93329	1.99199	-1.32717			6.66667e-05	-13.1539	-9.80906	-9.30769	-12.819			6.66667e-05	-11.651	-97.1909	20.5147	90.0676			6.66667e-05	88.1197	145.323	163.365	-44.9496
		0.0001	-0.863533	-0.895888	-1.89543	-0.218842			0.0001	2.19891	2.99155	1.84967	-1.38662			0.0001	-13.1853	-9.78897	-9.34997	-12.8832			0.0001	-10.2016	-96.3133	20.5263	89.4615			0.0001	88.4246	145.42	163.553	-44.9791
		0.000133333	-0.786801	-0.88243	-1.89316	-0.255653			0.000133333	2.17485	3.04668	1.70227	-1.44508			0.000133333	-13.2187	-9.76732	-9.39168	-12.9432			0.000133333	-8.70583	-95.4119	20.5344	88.8707			0.000133333	88.6684	145.468	163.718	-45.0415
		0.000166667	-0.710031	-0.867328	-1.88959	-0.292022			0.000166667	2.14609	3.09878	1.55023	-1.50254			0.000166667	-13.2535	-9.74447	-9.43326	-12.9993			0.000166667	-7.1667	-94.4883	20.5386	88.2966			0.000166667	88.8501	145.469	163.858	-45.1371
		0.0002	-0.63347	-0.851004	-1.88538	-0.327773			0.0002	2.11301	3.14799	1.39388	-1.55919			0.0002	-13.2896	-9.72096	-9.47518	-13.0515			0.0002	-5.58714	-93.5442	20.5388	87.7409			0.0002	88.9691	145.42	163.974	-45.2669
		0.000233333	-0.557434	-0.833856	-1.88088	-0.362432			0.000233333	2.0761	3.19448	1.23327	-1.61534			0.000233333	-13.327	-9.69751	-9.51786	-13.0999			0.000233333	-3.97028	-92.5811	20.5346	87.205			0.000233333	89.0253	145.323	164.065	-45.432
		0.000266667	-0.482378	-0.816105	-1.87602	-0.395386			0.000266667	2.03589	3.23835	1.06832	-1.67125			0.000266667	-13.3656	-9.67484	-9.56162	-13.1443			0.000266667	-2.31921	-91.6006	20.5259	86.6905			0.000266667	89.0187	145.178	164.131	-45.6333
		0.0003	-0.408847	-0.797822	-1.87052	-0.426255			0.0003	1.99283	3.27945	0.898964	-1.72707			0.0003	-13.4055	-9.65364	-9.60664	-13.1848			0.0003	-0.637001	-90.6045	20.5126	86.1989			0.0003	88.9498	144.985	164.171	-45.8714
		0.000333333	-0.337389	-0.778854	-1.86409	-0.454985			0.000333333	1.94717	3.31746	0.725225	-1.7827			0.000333333	-13.4471	-9.63436	-9.65307	-13.2216			0.000333333	1.07334	-89.5948	20.4947	85.7314			0.000333333	88.8189	144.744	164.184	-46.1461
		0.000366667	-0.268506	-0.758823	-1.8566	-0.481694			0.000366667	1.89904	3.35197	0.547299	-1.83783			0.000366667	-13.4905	-9.61726	-9.70103	-13.2547			0.000366667	2.80892	-88.5731	20.472	85.2894			0.000366667	88.6264	144.456	164.17	-46.457
		0.0004	-0.202561	-0.737403	-1.84804	-0.506558			0.0004	1.84853	3.3826	0.365605	-1.89212			0.0004	-13.5362	-9.60243	-9.75063	-13.2844			0.0004	4.56688	-87.541	20.4445	84.874			0.0004	88.373	144.12	164.13	-46.8033
		0.000433333	-0.139658	-0.714581	-1.83875	-0.529675			0.000433333	1.79569	3.40924	0.180823	-1.94534			0.000433333	-13.5843	-9.58986	-9.80193	-13.3108			0.000433333	6.34427	-86.5003	20.4124	84.4861			0.000433333	88.0595	143.738	164.062	-47.1838
		0.000466667	-0.0796121	-0.690621	-1.82941	-0.551041			0.000466667	1.74062	3.43193	-0.00625601	-1.99743			0.000466667	-13.6349	-9.57942	-9.85492	-13.3344			0.000466667	8.13802	-85.4525	20.3756	84.1265			0.000466667	87.6867	143.308	163.967	-47.5975
		0.0005	-0.022014	-0.665862	-1.82076	-0.570625			0.0005	1.68355	3.45074	-0.194927	-2.04855			0.0005	-13.6879	-9.57093	-9.9096	-13.3554			0.0005	9.94501	-84.3994	20.3342	83.7962			0.0005	87.2551	142.832	163.845	-48.0429
		0.000533333	0.0335272	-0.640605	-1.81327	-0.588273			0.000533333	1.625	3.46591	-0.384523	-2.09898			0.000533333	-13.7432	-9.56421	-9.96602	-13.3744			0.000533333	11.7622	-83.3424	20.288	83.4958			0.000533333	86.7656	142.312	163.696	-48.5181
		0.000566667	0.087183	-0.615046	-1.80705	-0.603634			0.000566667	1.56557	3.47779	-0.574321	-2.14902			0.000566667	-13.8008	-9.55904	-10.0242	-13.3917			0.000566667	13.5868	-82.2832	20.2368	83.2263			0.000566667	86.2192	141.747	163.523	-49.0215
		0.0006	0.138988	-0.589184	-1.80182	-0.616345			0.0006	1.50569	3.48646	-0.763615	-2.19902			0.0006	-13.8602	-9.55525	-10.0844	-13.408			0.0006	15.4158	-81.2235	20.1804	82.9883			0.0006	85.617	141.139	163.324	-49.5516
		0.000633333	0.18893	-0.562843	-1.79705	-0.626215			0.000633333	1.44568	3.49166	-0.951747	-2.24915			0.000633333	-13.9214	-9.55285	-10.1468	-13.424			0.000633333	17.2463	-80.1646	20.1188	82.7824			0.000633333	84.9603	140.489	163.101	-50.107
		0.000666667	0.236928	-0.535789	-1.79224	-0.6332			0.000666667	1.38581	3.49308	-1.13809	-2.2993			0.000666667	-13.9841	-9.55205	-10.2117	-13.4399			0.000666667	19.0756	-79.1082	20.0519	82.6091			0.000666667	84.2504	139.799	162.855	-50.6865
		0.0007	0.282913	-0.507823	-1.78724	-0.637344			0.0007	1.32629	3.49045	-1.32197	-2.34922			0.0007	-14.0481	-9.5533	-10.2795	-13.456			0.0007	20.901	-78.0558	19.9798	82.469			0.0007	83.4887	139.07	162.587	-51.2891
		0.000733333	0.326983	-0.478845	-1.78216	-0.638863			0.000733333	1.26711	3.48352	-1.50251	-2.3987			0.000733333	-14.1135	-9.55705	-10.3505	-13.4725			0.000733333	22.7198	-77.0089	19.9022	82.3624			0.000733333	82.6768	138.303	162.298	-51.9135
		0.000766667	0.369417	-0.448882	-1.77716	-0.638077			0.000766667	1.20816	3.47224	-1.67859	-2.44762			0.000766667	-14.1803	-9.56359	-10.4249	-13.4896			0.000766667	24.5294	-75.9692	19.8195	82.2898			0.000766667	81.8165	137.502	161.988	-52.5585
		0.0008	0.410544	-0.4181	-1.77247	-0.635121			0.0008	1.14949	3.45687	-1.84917	-2.49611			0.0008	-14.2485	-9.57304	-10.503	-13.5071			0.0008	26.3274	-74.9383	19.7318	82.251			0.0008	80.9096	136.667	161.659	-53.2227
		0.000833333	0.450641	-0.386784	-1.76855	-0.629871			0.000833333	1.09135	3.43775	-2.01357	-2.54454			0.000833333	-14.3185	-9.58532	-10.5843	-13.5251			0.000833333	28.1115	-73.9179	19.6391	82.2458			0.000833333	79.9579	135.8	161.31	-53.9046
		0.000866667	0.489865	-0.355241	-1.76573	-0.62202			0.000866667	1.03412	3.4151	-2.17146	-2.5934			0.000866667	-14.3905	-9.60025	-10.6687	-13.5435			0.000866667	29.8794	-72.9094	19.5415	82.2741			0.000866667	78.9631	134.903	160.941	-54.603
		0.0009	0.528154	-0.323906	-1.76408	-0.61107			0.0009	0.978265	3.38906	-2.32243	-2.64311			0.0009	-14.4648	-9.6177	-10.7558	-13.5626			0.0009	31.6287	-71.9141	19.4392	82.3356			0.0009	77.9274	133.978	160.555	-55.3166
		0.000933333	0.565257	-0.29329	-1.76356	-0.596545			0.000933333	0.92448	3.35978	-2.46592	-2.69388			0.000933333	-14.5417	-9.63755	-10.8456	-13.5828			0.000933333	33.3571	-70.9336	19.3322	82.4303			0.000933333	76.8526	133.026	160.15	-56.0441
		0.000966667	0.600951	-0.263536	-1.764	-0.578282			0.000966667	0.873458	3.32726	-2.60133	-2.74569			0.000966667	-14.6213	-9.65955	-10.9379	-13.6044			0.000966667	35.0622	-69.9691	19.221	82.558			0.000966667	75.7407	132.047	159.727	-56.784
		0.001	0.635154	-0.234328	-1.76511	-0.556378			0.001	0.82552	3.29144	-2.72802	-2.79832			0.001	-14.7038	-9.68328	-11.0325	-13.628			0.001	36.7419	-69.0218	19.1057	82.7182			0.001	74.5937	131.044	159.287	-57.5351
		0.00103333	0.667969	-0.205313	-1.76677	-0.531051			0.00103333	0.7806	3.25223	-2.84534	-2.85137			0.00103333	-14.789	-9.70834	-11.129	-13.654			0.00103333	38.3941	-68.0929	18.9866	82.9108			0.00103333	73.4133	130.016	158.83	-58.2957
		0.00106667	0.699671	-0.176412	-1.76924	-0.502515			0.00106667	0.738569	3.20958	-2.95276	-2.90446			0.00106667	-14.8767	-9.73443	-11.2276	-13.6831			0.00106667	40.0168	-67.1839	18.8639	83.1352			0.00106667	72.2009	128.965	158.356	-59.0643
		0.0011	0.73055	-0.147898	-1.77317	-0.470911			0.0011	0.699534	3.1636	-3.04981	-2.9575			0.0011	-14.9663	-9.76128	-11.3285	-13.7161			0.0011	41.6081	-66.296	18.7381	83.3911			0.0011	70.9581	127.892	157.866	-59.8391
		0.00113333	0.760885	-0.120303	-1.77927	-0.436285			0.00113333	0.663887	3.1146	-3.13595	-3.01071			0.00113333	-15.0572	-9.78881	-11.4319	-13.7533			0.00113333	43.1657	-65.4305	18.6094	83.6776			0.00113333	69.6863	126.798	157.36	-60.6187
		0.00116667	0.790977	-0.0942003	-1.78785	-0.398483			0.00116667	0.632181	3.06307	-3.21069	-3.06433			0.00116667	-15.1489	-9.81709	-11.5382	-13.7952			0.00116667	44.6876	-64.5887	18.4783	83.9941			0.00116667	68.3869	125.685	156.839	-61.4012
		0.0012	0.820959	-0.070038	-1.79892	-0.357185			0.0012	0.605088	3.00951	-3.27377	-3.1185			0.0012	-15.2414	-9.84633	-11.6478	-13.8421			0.0012	46.1718	-63.7716	18.3449	84.3394			0.0012	67.0613	124.553	156.306	-62.1854
		0.00123333	0.850731	-0.0480592	-1.8124	-0.312025			0.00123333	0.58332	2.95417	-3.32511	-3.17325			0.00123333	-15.3344	-9.87675	-11.761	-13.8942			0.00123333	47.6165	-62.9802	18.2098	84.7124			0.00123333	65.7106	123.405	155.759	-62.9701
		0.00126667	0.880219	-0.0281768	-1.82787	-0.262674			0.00126667	0.567524	2.89707	-3.36477	-3.22859			0.00126667	-15.4279	-9.90853	-11.8782	-13.9517			0.00126667	49.0202	-62.2156	18.0731	85.1118			0.00126667	64.3358	122.242	155.202	-63.7543
		0.0013	0.909531	-0.0100534	-1.84457	-0.20906			0.0013	0.55823	2.83815	-3.39285	-3.28435			0.0013	-15.5221	-9.94183	-11.9997	-14.0144			0.0013	50.3813	-61.4784	17.9352	85.5367			0.0013	62.9378	121.067	154.634	-64.5369
		0.00133333	0.938909	0.00659407	-1.86189	-0.15146			0.00133333	0.555695	2.77735	-3.40952	-3.33996			0.00133333	-15.6172	-9.97683	-12.1255	-14.0823			0.00133333	51.6982	-60.7694	17.7966	85.9858			0.00133333	61.5181	119.881	154.057	-65.3173
		0.00136667	0.968741	0.021987	-1.87971	-0.0903263			0.00136667	0.559813	2.71469	-3.41499	-3.39481			0.00136667	-15.7133	-10.0137	-12.2556	-14.1552			0.00136667	52.9695	-60.0893	17.6577	86.4575			0.00136667	60.0781	118.687	153.472	-66.0947
		0.0014	0.999698	0.0364275	-1.89847	-0.0261442			0.0014	0.570296	2.65032	-3.40931	-3.4485			0.0014	-15.8106	-10.0526	-12.3899	-14.2333			0.0014	54.194	-59.4389	17.519	86.9504			0.0014	58.6196	117.485	152.879	-66.8685
		0.00143333	1.0326	0.0501043	-1.9189	0.0406491			0.00143333	0.586905	2.58449	-3.39239	-3.50077			0.00143333	-15.9091	-10.0935	-12.5284	-14.3163			0.00143333	55.3707	-58.8187	17.3807	87.4633			0.00143333	57.1446	116.279	152.279	-67.6382
		0.00146667	1.06798	0.0628553	-1.94165	0.109711			0.00146667	0.609483	2.51756	-3.36426	-3.55146			0.00146667	-16.0091	-10.1362	-12.6711	-14.4046			0.00146667	56.4984	-58.2295	17.2431	87.9949			0.00146667	55.6549	115.07	151.672	-68.4033
		0.0015	1.10602	0.0742673	-1.96707	0.18083			0.0015	0.637932	2.45011	-3.32515	-3.60044			0.0015	-16.1103	-10.1807	-12.8179	-14.498			0.0015	57.5761	-57.672	17.1065	88.5442			0.0015	54.1526	113.859	151.059	-69.1633
		0.00153333	1.14658	0.0838969	-1.99518	0.253888			0.00153333	0.672295	2.38295	-3.27549	-3.64772			0.00153333	-16.213	-10.2268	-12.9687	-14.5965			0.00153333	58.6027	-57.1471	16.9709	89.1101			0.00153333	52.6398	112.649	150.44	-69.9175
		0.00156667	1.18936	0.091425	-2.02579	0.328711			0.00156667	0.71276	2.31679	-3.21579	-3.69336			0.00156667	-16.317	-10.2748	-13.1234	-14.7002			0.00156667	59.5774	-56.6559	16.8367	89.6915			0.00156667	51.1186	111.44	149.816	-70.665
		0.0016	1.23404	0.0967922	-2.05845	0.405023			0.0016	0.75954	2.252	-3.1466	-3.7373			0.0016	-16.4223	-10.3244	-13.282	-14.809			0.0016	60.4993	-56.199	16.7041	90.2873			0.0016	49.5913	110.234	149.187	-71.4049
		0.00163333	1.28037	0.100225	-2.09254	0.482455			0.00163333	0.812725	2.18855	-3.06841	-3.77928			0.00163333	-16.5285	-10.3756	-13.4445	-14.9229			0.00163333	61.3677	-55.7769	16.5734	90.8965			0.00163333	48.0597	109.032	148.554	-72.1363
		0.00166667	1.32815	0.102121	-2.12755	0.560523			0.00166667	0.872143	2.12629	-2.98148	-3.81893			0.00166667	-16.6352	-10.4282	-13.6111	-15.0417			0.00166667	62.1817	-55.3899	16.4448	91.5179			0.00166667	46.5257	107.836	147.918	-72.8579
		0.0017	1.37744	0.102916	-2.16326	0.63866			0.0017	0.937371	2.06529	-2.88589	-3.85584			0.0017	-16.7421	-10.4824	-13.7821	-15.1652			0.0017	62.9409	-55.0384	16.3188	92.1506			0.0017	44.991	106.646	147.28	-73.5686
		0.00173333	1.42861	0.102908	-2.1997	0.716295			0.00173333	1.00796	2.00582	-2.78179	-3.88956			0.00173333	-16.849	-10.5382	-13.9576	-15.293			0.00173333	63.6443	-54.7229	16.1957	92.7934			0.00173333	43.4575	105.463	146.64	-74.2674
		0.00176667	1.48184	0.102031	-2.23695	0.792938			0.00176667	1.0836	1.94829	-2.66961	-3.91989			0.00176667	-16.9556	-10.5959	-14.1374	-15.4246			0.00176667	64.2915	-54.4437	16.0758	93.4453			0.00176667	41.927	104.289	146.001	-74.9533
		0.0018	1.53714	0.0999013	-2.2752	0.868213			0.0018	1.16404	1.89323	-2.55002	-3.94696			0.0018	-17.0619	-10.6561	-14.3216	-15.5591			0.0018	64.8817	-54.201	15.9597	94.1053			0.0018	40.4017	103.125	145.363	-75.6253
		0.00183333	1.59438	0.0961331	-2.31451	0.941888			0.00183333	1.24903	1.84132	-2.42385	-3.97101			0.00183333	-17.168	-10.7193	-14.5098	-15.6958			0.00183333	65.4144	-53.995	15.8478	94.7724			0.00183333	38.8833	101.972	144.728	-76.2825
		0.00186667	1.65317	0.0905213	-2.35455	1.01388			0.00186667	1.33835	1.79329	-2.29194	-3.99218			0.00186667	-17.274	-10.7862	-14.702	-15.8338			0.00186667	65.8893	-53.8259	15.7402	95.4456			0.00186667	37.3739	100.832	144.097	-76.9242
		0.0019	1.71293	0.0829516	-2.39492	1.08409			0.0019	1.4318	1.74973	-2.15515	-4.01048			0.0019	-17.3802	-10.857	-14.8977	-15.9725			0.0019	66.3058	-53.694	15.6374	96.1236			0.0019	35.8755	99.7057	143.471	-77.5498
		0.00193333	1.77309	0.0733513	-2.43532	1.15234			0.00193333	1.52927	1.71085	-2.01432	-4.0258			0.00193333	-17.4868	-10.932	-15.0962	-16.1113			0.00193333	66.6637	-53.5993	15.5395	96.8053			0.00193333	34.3903	98.5956	142.852	-78.1589
		0.00196667	1.83319	0.0618212	-2.4755	1.21817			0.00196667	1.6305	1.67657	-1.87028	-4.03784			0.00196667	-17.594	-11.0115	-15.297	-16.25			0.00196667	66.9626	-53.5416	15.4469	97.4895			0.00196667	32.9203	97.5029	142.239	-78.7517
		0.002	1.89293	0.0486596	-2.5152	1.28058			0.002	1.73503	1.64673	-1.72352	-4.04626			0.002	-17.7017	-11.0954	-15.4996	-16.3884			0.002	67.2022	-53.5205	15.3598	98.1748			0.002	31.4674	96.4294	141.634	-79.3283
		0.00203333	1.95216	0.0341551	-2.55426	1.33805			0.00203333	1.8424	1.62121	-1.57423	-4.05064			0.00203333	-17.8103	-11.1838	-15.7037	-16.5262			0.00203333	67.3825	-53.5353	15.2787	98.86			0.00203333	30.0336	95.3764	141.037	-79.8888
		0.00206667	2.01084	0.0184147	-2.59257	1.38923			0.00206667	1.9522	1.59996	-1.42247	-4.05067			0.00206667	-17.9195	-11.2767	-15.9091	-16.6635			0.00206667	67.5033	-53.5854	15.204	99.5438			0.00206667	28.6208	94.3451	140.448	-80.4336
		0.0021	2.06896	0.00133979	-2.63012	1.43343			0.0021	2.06403	1.583	-1.26854	-4.04634			0.0021	-18.0293	-11.3741	-16.1157	-16.8002			0.0021	67.5644	-53.6698	15.1357	100.225			0.0021	27.231	93.3363	139.869	-80.9628
		0.00213333	2.12637	-0.0173315	-2.66692	1.4706			0.00213333	2.17746	1.5705	-1.11299	-4.03792			0.00213333	-18.1391	-11.476	-16.3235	-16.9364			0.00213333	67.5657	-53.7879	15.0738	100.904			0.00213333	25.8657	92.3501	139.3	-81.4763
		0.00216667	2.1828	-0.037878	-2.70295	1.50084			0.00216667	2.29205	1.5627	-0.956552	-4.02567			0.00216667	-18.2486	-11.5823	-16.5325	-17.0722			0.00216667	67.5067	-53.9393	15.0183	101.579			0.00216667	24.5267	91.3868	138.741	-81.9738
		0.0022	2.23782	-0.0604773	-2.738	1.52379			0.0022	2.40763	1.55967	-0.799997	-4.0096			0.0022	-18.3574	-11.6931	-16.7428	-17.2074			0.0022	67.3874	-54.1235	14.9693	102.25			0.0022	23.2155	90.4463	138.193	-82.4552
		0.00223333	2.29088	-0.0852108	-2.77168	1.53864			0.00223333	2.52427	1.56126	-0.644175	-3.98952			0.00223333	-18.4653	-11.8086	-16.9545	-17.342			0.00223333	67.2074	-54.3401	14.9265	102.916			0.00223333	21.9333	89.5287	137.656	-82.9202
		0.00226667	2.34158	-0.112041	-2.80348	1.54449			0.00226667	2.64196	1.56725	-0.489983	-3.96502			0.00226667	-18.5721	-11.9287	-17.1674	-17.4752			0.00226667	66.9667	-54.5885	14.8898	103.575			0.00226667	20.6811	88.6339	137.131	-83.3687
		0.0023	2.38983	-0.140784	-2.83299	1.54046			0.0023	2.76045	1.5775	-0.338172	-3.93559			0.0023	-18.678	-12.054	-17.3814	-17.6068			0.0023	66.665	-54.8687	14.8592	104.228			0.0023	19.4598	87.7617	136.618	-83.8
		0.00233333	2.43578	-0.171171	-2.86001	1.52564			0.00233333	2.8793	1.5919	-0.189179	-3.90072			0.00233333	-18.7832	-12.1849	-17.5963	-17.7363			0.00233333	66.3023	-55.1802	14.8348	104.872			0.00233333	18.2699	86.9121	136.117	-84.2137
		0.00236667	2.47957	-0.202928	-2.88452	1.49927			0.00236667	2.99803	1.6104	-0.0430769	-3.86003			0.00236667	-18.8878	-12.3216	-17.8119	-17.8635			0.00236667	65.8785	-55.5225	14.8164	105.507			0.00236667	17.1116	86.085	135.63	-84.6093
		0.0024	2.52128	-0.235803	-2.90665	1.46093			0.0024	3.11618	1.63297	0.10024	-3.81333			0.0024	-18.9921	-12.4643	-18.0275	-17.9881			0.0024	65.3937	-55.8951	14.8042	106.133			0.0024	15.9856	85.2809	135.158	-84.9864
		0.00243333	2.56104	-0.269616	-2.92672	1.41048			0.00243333	3.23326	1.65958	0.240818	-3.76069			0.00243333	-19.0965	-12.613	-18.2425	-18.11			0.00243333	64.8481	-56.2976	14.798	106.748			0.00243333	14.8923	84.5001	134.701	-85.3447
		0.00246667	2.59895	-0.304311	-2.94497	1.34818			0.00246667	3.34883	1.69039	0.378458	-3.70231			0.00246667	-19.2008	-12.7674	-18.4562	-18.2289			0.00246667	64.2421	-56.73	14.7981	107.35			0.00246667	13.8322	83.7427	134.26	-85.6842
		0.0025	2.63497	-0.339898	-2.96129	1.27488			0.0025	3.46254	1.72576	0.512627	-3.63836			0.0025	-19.3054	-12.9274	-18.6681	-18.3449			0.0025	63.5759	-57.1922	14.8045	107.94			0.0025	12.8054	83.0089	133.836	-86.0048
		0.00253333	2.66891	-0.376325	-2.97534	1.19169			0.00253333	3.57404	1.76594	0.642591	-3.56898			0.00253333	-19.4102	-13.0928	-18.8775	-18.458			0.00253333	62.85	-57.6842	14.8176	108.516			0.00253333	11.8126	82.299	133.43	-86.3068
		0.00256667	2.70051	-0.413444	-2.98685	1.09918			0.00256667	3.68294	1.81077	0.767601	-3.49436			0.00256667	-19.5152	-13.2632	-19.0841	-18.5685			0.00256667	62.0648	-58.206	14.8376	109.078			0.00256667	10.8543	81.613	133.041	-86.5905
		0.0026	2.72955	-0.451051	-2.9957	0.997217			0.0026	3.78876	1.85955	0.886948	-3.41466			0.0026	-19.6204	-13.4384	-19.2874	-18.6769			0.0026	61.221	-58.7573	14.8646	109.626			0.0026	9.93108	80.9511	132.67	-86.8564
		0.00263333	2.75589	-0.48887	-3.00181	0.885443			0.00263333	3.89096	1.91136	1.00007	-3.3299			0.00263333	-19.7255	-13.618	-19.4875	-18.7833			0.00263333	60.3196	-59.3378	14.8988	110.158			0.00263333	9.04355	80.3134	132.318	-87.105
		0.00266667	2.77963	-0.526549	-3.00518	0.763538			0.00266667	3.98897	1.96542	1.10678	-3.23986			0.00266667	-19.8303	-13.8017	-19.6842	-18.8884			0.00266667	59.3612	-59.9469	14.9401	110.674			0.00266667	8.19217	79.7	131.983	-87.337
		0.0027	2.80133	-0.563753	-3.00606	0.631369			0.0027	4.08212	2.02122	1.2071	-3.1443			0.0027	-19.9346	-13.9888	-19.8776	-18.9925			0.0027	58.3472	-60.584	14.9884	111.174			0.0027	7.37737	79.1111	131.667	-87.5525
		0.00273333	2.82172	-0.600288	-3.00504	0.48898			0.00273333	4.16967	2.07834	1.30092	-3.04319			0.00273333	-20.0383	-14.1791	-20.0676	-19.0959			0.00273333	57.279	-61.2482	15.0436	111.657			0.00273333	6.59948	78.5467	131.368	-87.7522
		0.00276667	2.84136	-0.6362	-3.00279	0.336541			0.00276667	4.2509	2.13643	1.38804	-2.93685			0.00276667	-20.1413	-14.3721	-20.2542	-19.1986			0.00276667	56.1582	-61.9388	15.1058	112.124			0.00276667	5.8586	78.0066	131.086	-87.9361
		0.0028	2.8604	-0.671725	-2.99974	0.174349			0.0028	4.32539	2.19526	1.46823	-2.82579			0.0028	-20.244	-14.5674	-20.4373	-19.3006			0.0028	54.9866	-62.6549	15.1748	112.573			0.0028	5.15461	77.4903	130.819	-88.1042
		0.00283333	2.87865	-0.707108	-2.99615	0.00297936			0.00283333	4.39287	2.25488	1.54113	-2.7106			0.00283333	-20.3468	-14.7647	-20.6167	-19.4016			0.00283333	53.766	-63.3957	15.2505	113.005			0.00283333	4.48718	76.9974	130.567	-88.2563
		0.00286667	2.89581	-0.742452	-2.99215	-0.176729			0.00286667	4.45311	2.31548	1.6064	-2.59182			0.00286667	-20.4496	-14.9636	-20.7923	-19.5017			0.00286667	52.4987	-64.1604	15.3327	113.42			0.00286667	3.85586	76.5274	130.328	-88.3921
		0.0029	2.91168	-0.777691	-2.98761	-0.364009			0.0029	4.50589	2.37696	1.66372	-2.46971			0.0029	-20.5528	-15.1636	-20.9638	-19.6008			0.0029	51.1869	-64.9482	15.4211	113.817			0.0029	3.26011	76.0796	130.101	-88.5114
		0.00293333	2.92614	-0.812597	-2.98211	-0.558412			0.00293333	4.55105	2.43899	1.71291	-2.34419			0.00293333	-20.6572	-15.3641	-21.131	-19.6991			0.00293333	49.833	-65.7578	15.5154	114.196			0.00293333	2.69942	75.6533	129.885	-88.6139
		0.00296667	2.93931	-0.846826	-2.97544	-0.759779			0.00296667	4.58844	2.50112	1.7541	-2.21504			0.00296667	-20.7634	-15.5643	-21.2933	-19.7969			0.00296667	48.4396	-66.5881	15.6153	114.556			0.00296667	2.17311	75.2479	129.679	-88.6994
		0.003	2.95154	-0.880026	-2.96788	-0.968066			0.003	4.61785	2.56286	1.78773	-2.08207			0.003	-20.8722	-15.7637	-21.4505	-19.8943			0.003	47.0092	-67.4378	15.7203	114.896			0.003	1.68035	74.8632	129.482	-88.7675
		0.00303333	2.96329	-0.91198	-2.96012	-1.18316			0.00303333	4.6391	2.6239	1.81439	-1.94516			0.00303333	-20.9841	-15.9616	-21.602	-19.9917			0.00303333	45.5447	-68.3055	15.8302	115.218			0.00303333	1.22021	74.4987	129.295	-88.8182
		0.00306667	2.97506	-0.942627	-2.95298	-1.40477			0.00306667	4.65205	2.68434	1.83472	-1.80428			0.00306667	-21.0993	-16.1574	-21.7478	-20.0896			0.00306667	44.0486	-69.1899	15.9444	115.518			0.00306667	0.79176	74.1542	129.116	-88.8516
		0.0031	2.98736	-0.971928	-2.94711	-1.63229			0.0031	4.65663	2.74453	1.84928	-1.6597			0.0031	-21.2179	-16.3505	-21.8876	-20.1883			0.0031	42.5239	-70.0894	16.0625	115.798			0.0031	0.394123	73.8294	128.945	-88.8681
		0.00313333	3.00051	-0.999867	-2.94283	-1.86479			0.00313333	4.65286	2.80478	1.85848	-1.51189			0.00313333	-21.3395	-16.5404	-22.0216	-20.2884			0.00313333	40.9733	-71.0027	16.1841	116.056			0.00313333	0.0264394	73.5242	128.783	-88.8686
		0.00316667	3.01451	-1.02646	-2.9401	-2.10118			0.00316667	4.64097	2.86519	1.86242	-1.36142			0.00316667	-21.4632	-16.7267	-22.15	-20.3904			0.00316667	39.3998	-71.9283	16.3086	116.293			0.00316667	-0.312172	73.2384	128.629	-88.8537
		0.0032	3.02911	-1.05166	-2.93873	-2.34038			0.0032	4.62137	2.92568	1.86103	-1.20875			0.0032	-21.5882	-16.909	-22.2731	-20.4948			0.0032	37.8064	-72.8648	16.4356	116.509			0.0032	-0.622558	72.9721	128.483	-88.8241
		0.00323333	3.04394	-1.07527	-2.93855	-2.58153			0.00323333	4.59444	2.98607	1.85436	-1.05412			0.00323333	-21.7139	-17.0871	-22.3912	-20.6019			0.00323333	36.1962	-73.8108	16.5646	116.703			0.00323333	-0.905508	72.7251	128.344	-88.7804
		0.00326667	3.05879	-1.0969	-2.93944	-2.82399			0.00326667	4.56048	3.04611	1.84268	-0.897547			0.00326667	-21.84	-17.2606	-22.5046	-20.7118			0.00326667	34.5723	-74.7649	16.6954	116.876			0.00326667	-1.16188	72.497	128.212	-88.7236
		0.0033	3.07383	-1.11607	-2.94141	-3.06726			0.0033	4.51969	3.10543	1.82643	-0.738899			0.0033	-21.9664	-17.4296	-22.6137	-20.8244			0.0033	32.9379	-75.7257	16.8278	117.026			0.0033	-1.39258	72.2868	128.087	-88.6542
		0.00333333	3.08948	-1.13241	-2.9447	-3.31085			0.00333333	4.47211	3.16386	1.80608	-0.578112			0.00333333	-22.0935	-17.5938	-22.7185	-20.9396			0.00333333	31.2958	-76.6918	16.9614	117.155			0.00333333	-1.59855	72.0929	127.967	-88.5733
		0.00336667	3.1063	-1.14576	-2.94972	-3.55417			0.00336667	4.41757	3.22146	1.78206	-0.415445			0.00336667	-22.2215	-17.7532	-22.819	-21.0569			0.00336667	29.6491	-77.6618	17.0959	117.262			0.00336667	-1.78066	71.9134	127.853	-88.4817
		0.0034	3.12481	-1.15626	-2.95673	-3.79633			0.0034	4.35594	3.27838	1.75474	-0.251569			0.0034	-22.3508	-17.9073	-22.9151	-21.1762			0.0034	28.0008	-78.6345	17.2307	117.346			0.0034	-1.93994	71.7468	127.742	-88.3799
		0.00343333	3.14528	-1.16424	-2.96572	-4.03604			0.00343333	4.28731	3.33484	1.72453	-0.0873959			0.00343333	-22.4815	-18.0558	-23.0065	-21.2973			0.00343333	26.3536	-79.6084	17.3653	117.409			0.00343333	-2.07759	71.5922	127.635	-88.2684
		0.00346667	3.16761	-1.17003	-2.97649	-4.27153			0.00346667	4.21207	3.39107	1.69186	0.0762388			0.00346667	-22.6138	-18.1984	-23.0928	-21.4199			0.00346667	24.7105	-80.5823	17.4987	117.45			0.00346667	-2.19498	71.449	127.53	-88.1475
		0.0035	3.19137	-1.17393	-2.98875	-4.50062			0.0035	4.13074	3.44727	1.65698	0.238627			0.0035	-22.7479	-18.3347	-23.1737	-21.544			0.0035	23.0741	-81.5548	17.6303	117.469			0.0035	-2.29363	71.3163	127.427	-88.0176
		0.00353333	3.21614	-1.17604	-3.00216	-4.72115			0.00353333	4.04391	3.50346	1.61993	0.399064			0.00353333	-22.8836	-18.4645	-23.2488	-21.6695			0.00353333	21.4469	-82.5242	17.7594	117.466			0.00353333	-2.37517	71.1935	127.325	-87.8789
		0.00356667	3.24169	-1.17619	-3.01635	-4.93145			0.00356667	3.95208	3.55933	1.58067	0.557044			0.00356667	-23.0209	-18.5875	-23.318	-21.7962			0.00356667	19.8316	-83.4893	17.8855	117.44			0.00356667	-2.44128	71.0798	127.224	-87.7318
		0.0036	3.268	-1.17405	-3.03107	-5.13074			0.0036	3.85561	3.61427	1.5393	0.712375			0.0036	-23.1595	-18.7036	-23.3811	-21.9243			0.0036	18.2306	-84.4484	18.008	117.392			0.0036	-2.49368	70.9749	127.123	-87.5767
		0.00363333	3.29528	-1.16923	-3.04634	-5.31886			0.00363333	3.7548	3.66762	1.49624	0.864859			0.00363333	-23.2992	-18.8126	-23.4384	-22.0536			0.00363333	16.6462	-85.4002	18.1267	117.321			0.00363333	-2.53418	70.878	127.023	-87.4145
		0.00366667	3.32383	-1.16135	-3.06257	-5.49548			0.00366667	3.64993	3.71893	1.45208	1.01411			0.00366667	-23.4395	-18.9143	-23.4901	-22.1841			0.00366667	15.0811	-86.3435	18.2412	117.228			0.00366667	-2.56461	70.7887	126.923	-87.2457
		0.0037	3.35393	-1.15016	-3.08019	-5.65969			0.0037	3.54131	3.76792	1.40738	1.15961			0.0037	-23.5799	-19.0084	-23.5365	-22.3157			0.0037	13.5381	-87.2772	18.351	117.111			0.0037	-2.58667	70.7065	126.823	-87.0712
		0.00373333	3.38587	-1.13559	-3.09938	-5.81019			0.00373333	3.42919	3.81456	1.36261	1.30071			0.00373333	-23.7199	-19.095	-23.5777	-22.4486			0.00373333	12.0204	-88.2002	18.4559	116.971			0.00373333	-2.60207	70.6307	126.722	-86.8918
		0.00376667	3.41986	-1.11787	-3.12019	-5.94574			0.00376667	3.31393	3.85895	1.31803	1.43684			0.00376667	-23.8592	-19.1743	-23.6143	-22.5823			0.00376667	10.5304	-89.1114	18.5556	116.808			0.00376667	-2.61249	70.5609	126.62	-86.7086
		0.0038	3.45595	-1.09737	-3.14255	-6.06522			0.0038	3.19612	3.90126	1.27378	1.56754			0.0038	-23.9975	-19.2469	-23.6466	-22.7164			0.0038	9.07086	-90.0095	18.6499	116.622			0.0038	-2.61957	70.4962	126.516	-86.5229
		0.00383333	3.49378	-1.07424	-3.16619	-6.16766			0.00383333	3.0766	3.94166	1.22992	1.69226			0.00383333	-24.1348	-19.3132	-23.6749	-22.8502			0.00383333	7.64396	-90.8935	18.7386	116.414			0.00383333	-2.62485	70.436	126.41	-86.3357
		0.00386667	3.53277	-1.04837	-3.1906	-6.2523			0.00386667	2.9562	3.98022	1.18642	1.81043			0.00386667	-24.271	-19.3736	-23.6993	-22.9833			0.00386667	6.25179	-91.7624	18.8215	116.183			0.00386667	-2.62982	70.3793	126.301	-86.1483
		0.0039	3.57237	-1.01964	-3.21517	-6.31857			0.0039	2.83565	4.01675	1.14322	1.92167			0.0039	-24.4064	-19.4283	-23.7196	-23.1149			0.0039	4.89628	-92.6151	18.8983	115.93			0.0039	-2.63595	70.3254	126.189	-85.9617
		0.00393333	3.61235	-0.987864	-3.23934	-6.36604			0.00393333	2.71536	4.05089	1.10039	2.0258			0.00393333	-24.5411	-19.4775	-23.7358	-23.2445			0.00393333	3.57914	-93.4505	18.9688	115.654			0.00393333	-2.64469	70.2733	126.073	-85.7772
		0.00396667	3.65282	-0.952786	-3.26282	-6.39448			0.00396667	2.59541	4.08223	1.05818	2.12287			0.00396667	-24.6748	-19.5209	-23.7476	-23.3715			0.00396667	2.30178	-94.2676	19.033	115.357			0.00396667	-2.65758	70.2221	125.952	-85.5957
		0.004	3.69394	-0.914192	-3.28554	-6.40396			0.004	2.47573	4.11048	1.01691	2.2131			0.004	-24.8076	-19.5586	-23.7551	-23.4958			0.004	1.06546	-95.0654	19.0909	115.038			0.004	-2.67621	70.1705	125.825	-85.4179
		0.00403333	3.73589	-0.872137	-3.30748	-6.39462			0.00403333	2.35626	4.1356	0.97712	2.29654			0.00403333	-24.9396	-19.5905	-23.7582	-23.6173			0.00403333	-0.128514	-95.8433	19.1423	114.698			0.00403333	-2.70223	70.1173	125.692	-85.2443
		0.00406667	3.77879	-0.827009	-3.32852	-6.36646			0.00406667	2.23708	4.15775	0.939434	2.37304			0.00406667	-25.0709	-19.6165	-23.7569	-23.7361			0.00406667	-1.2788	-96.6006	19.1871	114.337			0.00406667	-2.7373	70.0613	125.551	-85.0756
		0.0041	3.8227	-0.779359	-3.34846	-6.31937			0.0041	2.11856	4.17717	0.904197	2.44232			0.0041	-25.2016	-19.6365	-23.7512	-23.8521			0.0041	-2.38433	-97.3369	19.2255	113.956			0.0041	-2.78308	70.0015	125.402	-84.9121
		0.00413333	3.86742	-0.729611	-3.36704	-6.25323			0.00413333	2.00124	4.19406	0.871358	2.50411			0.00413333	-25.3318	-19.6507	-23.7414	-23.9654			0.00413333	-3.4444	-98.0515	19.2574	113.556			0.00413333	-2.84107	69.9368	125.244	-84.7539
		0.00416667	3.91246	-0.677866	-3.3838	-6.16807			0.00416667	1.88563	4.20858	0.840611	2.55819			0.00416667	-25.4611	-19.6594	-23.7278	-24.0759			0.00416667	-4.4585	-98.7434	19.2832	113.136			0.00416667	-2.91261	69.8665	125.079	-84.6013
		0.0042	3.95717	-0.623874	-3.3983	-6.06416			0.0042	1.77229	4.22077	0.811583	2.60438			0.0042	-25.589	-19.6632	-23.7105	-24.1838			0.0042	-5.42613	-99.4117	19.303	112.698			0.0042	-2.99884	69.7899	124.907	-84.4544
		0.00423333	4.00103	-0.567203	-3.41022	-5.94209			0.00423333	1.66186	4.23054	0.784016	2.6427			0.00423333	-25.7151	-19.6626	-23.6901	-24.289			0.00423333	-6.34687	-100.056	19.3171	112.242			0.00423333	-3.10072	69.7063	124.73	-84.3132
		0.00426667	4.04378	-0.507462	-3.41919	-5.80265			0.00426667	1.55488	4.2377	0.757835	2.6735			0.00426667	-25.839	-19.6579	-23.6669	-24.3911			0.00426667	-7.22046	-100.676	19.3256	111.769			0.00426667	-3.21897	69.6155	124.548	-84.1776
		0.0043	4.08539	-0.444424	-3.42494	-5.64661			0.0043	1.45167	4.24206	0.733212	2.69727			0.0043	-25.9605	-19.6498	-23.6414	-24.4895			0.0043	-8.04684	-101.271	19.3288	111.28			0.0043	-3.35402	69.5177	124.362	-84.0476
		0.00433333	4.12595	-0.378047	-3.42737	-5.47468			0.00433333	1.35235	4.24359	0.710486	2.71436			0.00433333	-26.0795	-19.6389	-23.614	-24.5835			0.00433333	-8.826	-101.841	19.327	110.774			0.00433333	-3.50592	69.413	124.174	-83.9231
		0.00436667	4.16555	-0.308379	-3.42629	-5.28759			0.00436667	1.25697	4.2424	0.689871	2.72487			0.00436667	-26.1958	-19.6258	-23.5851	-24.6726			0.00436667	-9.55799	-102.386	19.3205	110.254			0.00436667	-3.67445	69.3019	123.985	-83.804
		0.0044	4.20426	-0.235562	-3.42132	-5.08608			0.0044	1.16567	4.23878	0.671364	2.72866			0.0044	-26.3096	-19.611	-23.5547	-24.7565			0.0044	-10.2429	-102.906	19.3092	109.72			0.0044	-3.85923	69.1847	123.795	-83.6901
		0.00443333	4.24203	-0.159962	-3.41213	-4.8709			0.00443333	1.07872	4.23304	0.654882	2.7256			0.00443333	-26.4211	-19.5952	-23.523	-24.8344			0.00443333	-10.881	-103.399	19.2934	109.174			0.00443333	-4.05954	69.0622	123.605	-83.5815
		0.00446667	4.27858	-0.0820273	-3.39838	-4.64276			0.00446667	0.996665	4.22529	0.640314	2.71553			0.00446667	-26.5301	-19.5786	-23.4899	-24.9058			0.00446667	-11.4724	-103.867	19.2731	108.617			0.00446667	-4.27426	68.9348	123.418	-83.4783
		0.0045	4.31354	-0.00192743	-3.37952	-4.40244			0.0045	0.920094	4.21552	0.627428	2.69835			0.0045	-26.6368	-19.5616	-23.4553	-24.9703			0.0045	-12.0174	-104.309	19.2486	108.051			0.0045	-4.50205	68.8031	123.233	-83.3804
		0.00453333	4.3466	0.0806179	-3.35495	-4.15088			0.00453333	0.849425	4.20354	0.615839	2.67403			0.00453333	-26.7411	-19.5444	-23.4193	-25.0275			0.00453333	-12.5165	-104.724	19.2199	107.476			0.00453333	-4.74155	68.6676	123.051	-83.2877
		0.00456667	4.37751	0.16615	-3.32413	-3.88922			0.00456667	0.784861	4.18898	0.605208	2.64273			0.00456667	-26.8429	-19.527	-23.3817	-25.0776			0.00456667	-12.97	-105.113	19.1874	106.894			0.00456667	-4.99146	68.5287	122.872	-83.1998
		0.0046	4.40618	0.255183	-3.28661	-3.61875			0.0046	0.726366	4.17158	0.59544	2.60486			0.0046	-26.9422	-19.5093	-23.3427	-25.1209			0.0046	-13.3782	-105.474	19.1511	106.306			0.0046	-5.25051	68.3866	122.697	-83.1162
		0.00463333	4.43271	0.348013	-3.24217	-3.34079			0.00463333	0.673622	4.15127	0.58665	2.56105			0.00463333	-27.0389	-19.491	-23.3023	-25.1575			0.00463333	-13.7416	-105.809	19.1113	105.714			0.00463333	-5.51732	68.2415	122.527	-83.0361
		0.00466667	4.45719	0.444647	-3.19084	-3.05677			0.00466667	0.626316	4.12818	0.579118	2.51184			0.00466667	-27.1328	-19.4722	-23.2608	-25.188			0.00466667	-14.0607	-106.116	19.0684	105.12			0.00466667	-5.79059	68.0933	122.362	-82.9588
		0.0047	4.47971	0.544802	-3.13293	-2.76813			0.0047	0.58452	4.10269	0.573311	2.45758			0.0047	-27.2237	-19.4528	-23.2183	-25.2128			0.0047	-14.3361	-106.396	19.0226	104.524			0.0047	-6.06907	67.9425	122.203	-82.8834
		0.00473333	4.50033	0.647988	-3.06868	-2.47614			0.00473333	0.54863	4.07522	0.56968	2.39847			0.00473333	-27.3114	-19.4332	-23.1753	-25.232			0.00473333	-14.5681	-106.649	18.9744	103.928			0.00473333	-6.35157	67.7896	122.051	-82.8086
		0.00476667	4.51903	0.753704	-2.99823	-2.18178			0.00476667	0.519083	4.04606	0.568414	2.33467			0.00476667	-27.3957	-19.4135	-23.1322	-25.2457			0.00476667	-14.7572	-106.875	18.924	103.333			0.00476667	-6.63689	67.6353	121.907	-82.7333
		0.0048	4.53566	0.86157	-2.92146	-1.88592			0.0048	0.496257	4.01545	0.56944	2.26636			0.0048	-27.4766	-19.3943	-23.0893	-25.2539			0.0048	-14.9038	-107.075	18.8717	102.742			0.0048	-6.92377	67.4805	121.77	-82.6559
		0.00483333	4.54993	0.971322	-2.83801	-1.58944			0.00483333	0.480472	3.98351	0.572497	2.19375			0.00483333	-27.5538	-19.3758	-23.0469	-25.2568			0.00483333	-15.0084	-107.249	18.8176	102.155			0.00483333	-7.21087	67.3258	121.643	-82.5755
		0.00486667	4.56151	1.08287	-2.74741	-1.29332			0.00486667	0.472012	3.95027	0.577252	2.11718			0.00486667	-27.6274	-19.3583	-23.0055	-25.2542			0.00486667	-15.0716	-107.397	18.762	101.573			0.00486667	-7.49688	67.1719	121.525	-82.4911
		0.0049	4.57025	1.19634	-2.64929	-0.998755			0.0049	0.471147	3.91567	0.583407	2.03719			0.0049	-27.6975	-19.342	-22.965	-25.246			0.0049	-15.094	-107.518	18.7048	100.997			0.0049	-7.78046	67.019	121.418	-82.4022
		0.00493333	4.57622	1.31194	-2.54349	-0.707193			0.00493333	0.478025	3.87969	0.590878	1.95438			0.00493333	-27.7641	-19.3271	-22.9258	-25.2323			0.00493333	-15.0762	-107.614	18.6459	100.429			0.00493333	-8.06026	66.8677	121.323	-82.3083
		0.00496667	4.57957	1.42988	-2.43013	-0.419956			0.00496667	0.492609	3.84231	0.599948	1.86946			0.00496667	-27.8276	-19.3136	-22.8878	-25.2132			0.00496667	-15.0189	-107.685	18.5853	99.8689			0.00496667	-8.33502	66.7186	121.239	-82.2089
		0.005	4.58049	1.55018	-2.30963	-0.138001			0.005	0.514698	3.8037	0.611094	1.78303			0.005	-27.8882	-19.3017	-22.8509	-25.1889			0.005	-14.9228	-107.731	18.5231	99.3186			0.005	-8.60351	66.5726	121.168	-82.1034
		0.00503333	4.57917	1.67251	-2.18249	0.137998			0.00503333	0.543875	3.76425	0.624679	1.69539			0.00503333	-27.9463	-19.2913	-22.8149	-25.1595			0.00503333	-14.7886	-107.752	18.459	98.779			0.00503333	-8.86441	66.4302	121.11	-81.9916
		0.00506667	4.57563	1.79621	-2.04905	0.407412			0.00506667	0.579652	3.72446	0.640831	1.60667			0.00506667	-28.0017	-19.2824	-22.7794	-25.1251			0.00506667	-14.6169	-107.749	18.3929	98.2511			0.00506667	-9.11628	66.2922	121.066	-81.8735
		0.0051	4.56969	1.92055	-1.90937	0.669626			0.0051	0.621739	3.68485	0.659565	1.517			0.0051	-28.0541	-19.2751	-22.744	-25.0859			0.0051	-14.4083	-107.721	18.3248	97.7358			0.0051	-9.35766	66.1589	121.036	-81.7493
		0.00513333	4.56117	2.04492	-1.76343	0.924189			0.00513333	0.670123	3.64597	0.680803	1.4265			0.00513333	-28.1032	-19.2691	-22.7084	-25.042			0.00513333	-14.1634	-107.67	18.2545	97.234			0.00513333	-9.58721	66.0305	121.019	-81.6193
		0.00516667	4.54981	2.16893	-1.61119	1.17078			0.00516667	0.724935	3.60818	0.704199	1.33527			0.00516667	-28.1485	-19.2643	-22.6724	-24.9939			0.00516667	-13.8828	-107.596	18.1824	96.7465			0.00516667	-9.80385	65.9068	121.016	-81.4834
		0.0052	4.53526	2.29235	-1.45273	1.40898			0.0052	0.786231	3.57153	0.729297	1.24347			0.0052	-28.1898	-19.2607	-22.6361	-24.942			0.0052	-13.5674	-107.499	18.1085	96.2741			0.0052	-10.0067	65.7875	121.025	-81.3416
		0.00523333	4.51726	2.41508	-1.28845	1.63814			0.00523333	0.853806	3.53595	0.755904	1.15143			0.00523333	-28.2266	-19.2583	-22.5997	-24.887			0.00523333	-13.2176	-107.381	18.0328	95.8175			0.00523333	-10.1949	65.6722	121.047	-81.1937
		0.00526667	4.49587	2.53706	-1.11899	1.85742			0.00526667	0.927147	3.50153	0.784117	1.0597			0.00526667	-28.2586	-19.257	-22.5636	-24.8291			0.00526667	-12.8339	-107.241	17.9554	95.3776			0.00526667	-10.368	65.5602	121.08	-81.0397
		0.0053	4.47129	2.65834	-0.945045	2.06583			0.0053	1.00556	3.46838	0.814135	0.968934			0.0053	-28.2854	-19.2571	-22.5281	-24.7687			0.0053	-12.4168	-107.079	17.8764	94.955			0.0053	-10.5255	65.4511	121.126	-80.8793
		0.00533333	4.44377	2.77881	-0.767492	2.26251			0.00533333	1.08835	3.43651	0.846131	0.87947			0.00533333	-28.3067	-19.2586	-22.4935	-24.7059			0.00533333	-11.9667	-106.896	17.7958	94.5502			0.00533333	-10.6673	65.3443	121.183	-80.7124
		0.00536667	4.41353	2.89806	-0.587243	2.44706			0.00536667	1.1749	3.40604	0.880213	0.791291			0.00536667	-28.3224	-19.2619	-22.46	-24.6406			0.00536667	-11.484	-106.693	17.7135	94.1639			0.00536667	-10.793	65.2393	121.251	-80.5385
		0.0054	4.38058	3.0154	-0.405081	2.6194			0.0054	1.26472	3.37734	0.916405	0.704229			0.0054	-28.3326	-19.2669	-22.4276	-24.573			0.0054	-10.9689	-106.469	17.6294	93.7967			0.0054	-10.9024	65.1361	121.331	-80.3576
		0.00543333	4.34471	3.13018	-0.221667	2.77965			0.00543333	1.35753	3.35083	0.954609	0.618133			0.00543333	-28.3373	-19.2738	-22.3964	-24.5029			0.00543333	-10.4216	-106.224	17.5433	93.4488			0.00543333	-10.9951	65.0344	121.421	-80.1696
		0.00546667	4.30567	3.24204	-0.0375035	2.92804			0.00546667	1.45322	3.32681	0.994648	0.532936			0.00546667	-28.3364	-19.2827	-22.3663	-24.4301			0.00546667	-9.84193	-105.96	17.4554	93.1206			0.00546667	-11.0709	64.9348	121.523	-79.9749
		0.0055	4.2633	3.3509	0.147153	3.06477			0.0055	1.55162	3.30542	1.03628	0.448678			0.0055	-28.3302	-19.2936	-22.3368	-24.3547			0.0055	-9.23015	-105.675	17.3657	92.8124			0.0055	-11.1298	64.8376	121.636	-79.7739
		0.00553333	4.21757	3.45676	0.332079	3.18986			0.00553333	1.65241	3.28657	1.07922	0.365506			0.00553333	-28.3188	-19.3066	-22.3076	-24.2767			0.00553333	-8.58629	-105.372	17.2743	92.5242			0.00553333	-11.1714	64.7433	121.761	-79.5674
		0.00556667	4.1687	3.55966	0.516874	3.30315			0.00556667	1.75507	3.26992	1.12322	0.283717			0.00556667	-28.3023	-19.3215	-22.2788	-24.1963			0.00556667	-7.91044	-105.049	17.1814	92.2561			0.00556667	-11.1954	64.652	121.896	-79.356
		0.0056	4.11716	3.65958	0.700975	3.40446			0.0056	1.85884	3.25513	1.16815	0.203832			0.0056	-28.2808	-19.338	-22.25	-24.1139			0.0056	-7.20276	-104.707	17.0869	92.0085			0.0056	-11.2007	64.5638	122.042	-79.1407
		0.00563333	4.06349	3.75627	0.88372	3.49367			0.00563333	1.96289	3.24205	1.214	0.126596			0.00563333	-28.2543	-19.3558	-22.2212	-24.0298			0.00563333	-6.46335	-104.346	16.991	91.7813			0.00563333	-11.1868	64.4785	122.198	-78.9222
		0.00566667	4.00807	3.84932	1.06439	3.57081			0.00566667	2.06645	3.23073	1.26088	0.0526078			0.00566667	-28.2228	-19.3744	-22.1922	-23.9444			0.00566667	-5.69213	-103.966	16.8937	91.5747			0.00566667	-11.153	64.3962	122.363	-78.7015
		0.0057	3.95098	3.9382	1.24226	3.63604			0.0057	2.16887	3.22137	1.30886	-0.0180571			0.0057	-28.186	-19.3936	-22.1634	-23.8582			0.0057	-4.88879	-103.567	16.7951	91.3881			0.0057	-11.0988	64.3169	122.538	-78.4795
		0.00573333	3.8922	4.02245	1.4167	3.68973			0.00573333	2.26966	3.21419	1.35782	-0.0857806			0.00573333	-28.1436	-19.4129	-22.1349	-23.7714			0.00573333	-4.05298	-103.15	16.695	91.2213			0.00573333	-11.0234	64.2407	122.721	-78.2574
		0.00576667	3.83172	4.10173	1.58718	3.73234			0.00576667	2.36861	3.20931	1.40751	-0.151117			0.00576667	-28.0954	-19.432	-22.1069	-23.6845			0.00576667	-3.18433	-102.713	16.5935	91.0737			0.00576667	-10.9261	64.1673	122.911	-78.036
		0.0058	3.7695	4.17594	1.75335	3.76434			0.0058	2.46566	3.20674	1.45758	-0.214536			0.0058	-28.0411	-19.4509	-22.0795	-23.5977			0.0058	-2.28242	-102.256	16.4906	90.9447			0.0058	-10.8065	64.0967	123.107	-77.8158
		0.00583333	3.70557	4.24508	1.91496	3.78605			0.00583333	2.56067	3.2063	1.5076	-0.276338			0.00583333	-27.9803	-19.4697	-22.0529	-23.5112			0.00583333	-1.34676	-101.781	16.3861	90.834			0.00583333	-10.6646	64.0286	123.308	-77.5974
		0.00586667	3.64	4.30928	2.07181	3.79758			0.00586667	2.6533	3.20776	1.55725	-0.336497			0.00586667	-27.913	-19.4884	-22.0271	-23.4249			0.00586667	-0.377024	-101.286	16.28	90.7412			0.00586667	-10.5004	63.9626	123.515	-77.381
		0.0059	3.57299	4.36869	2.22351	3.79899			0.0059	2.74301	3.21078	1.60638	-0.394383			0.0059	-27.8392	-19.5073	-22.0023	-23.3385			0.0059	0.627076	-100.772	16.1724	90.6657			0.0059	-10.3143	63.8984	123.725	-77.1671
		0.00593333	3.50483	4.42337	2.36942	3.79033			0.00593333	2.82925	3.21504	1.65498	-0.449046			0.00593333	-27.759	-19.5264	-21.9784	-23.2517			0.00593333	1.66578	-100.239	16.0636	90.6074			0.00593333	-10.1073	63.8355	123.939	-76.9557
		0.00596667	3.43599	4.47335	2.50893	3.77183			0.00596667	2.91148	3.22031	1.70313	-0.499987			0.00596667	-27.6728	-19.5459	-21.9555	-23.1643			0.00596667	2.73923	-99.6873	15.9535	90.5663			0.00596667	-9.88014	63.7735	124.156	-76.747
		0.006	3.36704	4.51858	2.64162	3.74395			0.006	2.98918	3.22658	1.75089	-0.547453			0.006	-27.5809	-19.5657	-21.9332	-23.076			0.006	3.84742	-99.1163	15.8425	90.5422			0.006	-9.63386	63.7121	124.375	-76.541
		0.00603333	3.2983	4.55893	2.7672	3.70742			0.00603333	3.06196	3.23393	1.79829	-0.592108			0.00603333	-27.4838	-19.586	-21.9116	-22.9869			0.00603333	4.99016	-98.5267	15.7307	90.5349			0.00603333	-9.36916	63.6511	124.598	-76.338
		0.00606667	3.2298	4.59417	2.88544	3.66301			0.00606667	3.12962	3.24245	1.84528	-0.634699			0.00606667	-27.3819	-19.6068	-21.8904	-22.8968			0.00606667	6.16709	-97.9191	15.6184	90.5442			0.00606667	-9.08673	63.5904	124.822	-76.1384
		0.0061	3.16132	4.62415	2.99611	3.61124			0.0061	3.19211	3.25219	1.89156	-0.675934			0.0061	-27.2754	-19.6277	-21.8693	-22.8058			0.0061	7.37782	-97.2937	15.5057	90.5698			0.0061	-8.78721	63.5306	125.049	-75.9429
		0.00613333	3.09261	4.64889	3.09896	3.5524			0.00613333	3.24947	3.26302	1.93661	-0.716409			0.00613333	-27.1647	-19.6484	-21.8482	-22.714			0.00613333	8.62208	-96.6511	15.393	90.6115			0.00613333	-8.47114	63.472	125.278	-75.7521
		0.00616667	3.02343	4.6686	3.19379	3.48676			0.00616667	3.30186	3.2746	1.97992	-0.756397			0.00616667	-27.0497	-19.6683	-21.8269	-22.6216			0.00616667	9.8996	-95.9918	15.2804	90.6689			0.00616667	-8.13913	63.4153	125.509	-75.567
		0.0062	2.95361	4.68351	3.28048	3.41454			0.0062	3.34918	3.28646	2.02097	-0.795524			0.0062	-26.9305	-19.687	-21.8055	-22.5288			0.0062	11.21	-95.3166	15.1681	90.7416			0.0062	-7.79182	63.3611	125.742	-75.3885
		0.00623333	2.88308	4.69375	3.35884	3.3359			0.00623333	3.3911	3.29814	2.05934	-0.832993			0.00623333	-26.8071	-19.7043	-21.7842	-22.4362			0.00623333	12.5526	-94.6263	15.0564	90.8294			0.00623333	-7.42977	63.31	125.975	-75.2177
		0.00626667	2.81193	4.69936	3.4285	3.25105			0.00626667	3.4271	3.30926	2.09473	-0.8683			0.00626667	-26.6795	-19.7199	-21.7632	-22.3442			0.00626667	13.927	-93.9214	14.9458	90.9318			0.00626667	-7.05356	63.2624	126.208	-75.0554
		0.0063	2.74042	4.70036	3.48903	3.16039			0.0063	3.45674	3.31972	2.12704	-0.90148			0.0063	-26.5479	-19.734	-21.7428	-22.253			0.0063	15.3322	-93.2028	14.8361	91.0486			0.0063	-6.66377	63.2188	126.441	-74.9019
		0.00633333	2.66884	4.69674	3.53998	3.06448			0.00633333	3.47976	3.32964	2.15634	-0.932908			0.00633333	-26.4124	-19.7466	-21.7232	-22.1628			0.00633333	16.767	-92.4709	14.7275	91.1794			0.00633333	-6.26074	63.1799	126.672	-74.7569
		0.00636667	2.59729	4.68852	3.58113	2.96401			0.00636667	3.49613	3.33919	2.18262	-0.963169			0.00636667	-26.2732	-19.7582	-21.7045	-22.0738			0.00636667	18.2303	-91.7265	14.6198	91.3241			0.00636667	-5.84481	63.1462	126.901	-74.62
		0.0064	2.52563	4.67569	3.61256	2.85969			0.0064	3.506	3.34846	2.2057	-0.993003			0.0064	-26.1306	-19.769	-21.6868	-21.9858			0.0064	19.7204	-90.9707	14.5132	91.4823			0.0064	-5.41647	63.1178	127.127	-74.4909
		0.00643333	2.45363	4.65831	3.63451	2.75215			0.00643333	3.50968	3.35737	2.2253	-1.02315			0.00643333	-25.985	-19.7794	-21.6701	-21.8985			0.00643333	21.2355	-90.2046	14.4078	91.6538			0.00643333	-4.97631	63.0946	127.35	-74.369
		0.00646667	2.38098	4.63646	3.64728	2.64191			0.00646667	3.50765	3.36584	2.24112	-1.05413			0.00646667	-25.8371	-19.7898	-21.6544	-21.8121			0.00646667	22.7737	-89.4292	14.3039	91.8383			0.00646667	-4.52499	63.0767	127.568	-74.2538
		0.0065	2.30743	4.61035	3.65118	2.52918			0.0065	3.5003	3.37367	2.253	-1.08621			0.0065	-25.6875	-19.8005	-21.6396	-21.7263			0.0065	24.3329	-88.6459	14.2016	92.0356			0.0065	-4.06334	63.0638	127.783	-74.1442
		0.00653333	2.233	4.58038	3.64654	2.41393			0.00653333	3.48775	3.38056	2.26077	-1.1194			0.00653333	-25.5365	-19.8113	-21.6258	-21.6414			0.00653333	25.9109	-87.856	14.1014	92.2454			0.00653333	-3.59232	63.0561	127.993	-74.0394
		0.00656667	2.15804	4.5471	3.63352	2.29621			0.00656667	3.46988	3.38613	2.26428	-1.15308			0.00656667	-25.3845	-19.8222	-21.6127	-21.5577			0.00656667	27.5054	-87.0611	14.0035	92.4672			0.00656667	-3.11283	63.0538	128.199	-73.9387
		0.0066	2.08315	4.51087	3.612	2.17622			0.0066	3.44643	3.39007	2.26342	-1.18624			0.0066	-25.2319	-19.8329	-21.6003	-21.4755			0.0066	29.1136	-86.2628	13.9079	92.7004			0.0066	-2.62563	63.0571	128.402	-73.8411
		0.00663333	2.00893	4.47181	3.58163	2.0542			0.00663333	3.41723	3.39216	2.25827	-1.2183			0.00663333	-25.0789	-19.8431	-21.5885	-21.395			0.00663333	30.7331	-85.4626	13.815	92.9445			0.00663333	-2.13138	63.0664	128.6	-73.746
		0.00666667	1.93568	4.42988	3.54209	1.93063			0.00666667	3.38232	3.39232	2.24899	-1.24944			0.00666667	-24.9259	-19.8528	-21.5777	-21.3167			0.00666667	32.3612	-84.6622	13.7251	93.1992			0.00666667	-1.63071	63.0821	128.794	-73.6528
		0.0067	1.86332	4.38487	3.49349	1.80629			0.0067	3.34186	3.39066	2.23565	-1.28029			0.0067	-24.7732	-19.8616	-21.5681	-21.241			0.0067	33.9949	-83.8634	13.6382	93.4641			0.0067	-1.1242	63.1049	128.985	-73.5611
		0.00673333	1.79157	4.33653	3.43629	1.68211			0.00673333	3.29603	3.38729	2.21819	-1.31146			0.00673333	-24.6208	-19.8697	-21.5604	-21.1681			0.00673333	35.6313	-83.0682	13.5547	93.7389			0.00673333	-0.612343	63.1354	129.172	-73.4706
		0.00676667	1.72011	4.28481	3.37109	1.55854			0.00676667	3.2452	3.3823	2.1966	-1.34338			0.00676667	-24.4686	-19.8772	-21.555	-21.0982			0.00676667	37.2671	-82.2785	13.4749	94.0233			0.00676667	-0.0954861	63.1742	129.357	-73.381
		0.0068	1.64866	4.2298	3.29851	1.43559			0.0068	3.18992	3.37562	2.17085	-1.37625			0.0068	-24.3163	-19.8843	-21.5522	-21.0317			0.0068	38.8991	-81.4963	13.3987	94.3173			0.0068	0.426213	63.2223	129.539	-73.2923
		0.00683333	1.57715	4.1719	3.21916	1.31304			0.00683333	3.1307	3.36712	2.14086	-1.40998			0.00683333	-24.1641	-19.8912	-21.5524	-20.9689			0.00683333	40.5238	-80.7232	13.3259	94.6208			0.00683333	0.952664	63.2805	129.718	-73.2044
		0.00686667	1.50596	4.11169	3.13356	1.19076			0.00686667	3.06781	3.35662	2.10654	-1.44393			0.00686667	-24.012	-19.8985	-21.5562	-20.9096			0.00686667	42.1376	-79.9611	13.2563	94.934			0.00686667	1.48379	63.3499	129.894	-73.1172
		0.0069	1.43568	4.04978	3.04208	1.06891			0.0069	3.00135	3.34386	2.06792	-1.47704			0.0069	-23.8602	-19.9067	-21.5639	-20.8539			0.0069	43.7369	-79.212	13.1898	95.2565			0.0069	2.01962	63.4311	130.067	-73.0307
		0.00693333	1.36687	3.98677	2.94481	0.94787			0.00693333	2.93139	3.32856	2.02519	-1.50841			0.00693333	-23.7089	-19.9161	-21.5756	-20.8017			0.00693333	45.3177	-78.4779	13.1263	95.5878			0.00693333	2.56038	63.5249	130.236	-72.9445
		0.00696667	1.29986	3.92289	2.84167	0.828124			0.00696667	2.8581	3.31056	1.97859	-1.53768			0.00696667	-23.5586	-19.9267	-21.5912	-20.7529			0.00696667	46.8762	-77.761	13.0655	95.9275			0.00696667	3.1064	63.6315	130.401	-72.8584
		0.007	1.23481	3.85794	2.73279	0.710284			0.007	2.7817	3.28997	1.92838	-1.56484			0.007	-23.4099	-19.9385	-21.6106	-20.7073			0.007	48.4084	-77.063	13.0073	96.2755			0.007	3.65807	63.7515	130.563	-72.7719
		0.00703333	1.17164	3.79154	2.61854	0.595064			0.00703333	2.70241	3.26725	1.8747	-1.5902			0.00703333	-23.2633	-19.9514	-21.6337	-20.665			0.00703333	49.9107	-76.3856	12.9515	96.6318			0.00703333	4.21588	63.8854	130.722	-72.6842
		0.00706667	1.11015	3.72363	2.49942	0.483098			0.00706667	2.62053	3.24273	1.81752	-1.61462			0.00706667	-23.1193	-19.9654	-21.6603	-20.6262			0.00706667	51.3793	-75.7303	12.8981	96.9965			0.00706667	4.78036	64.0331	130.877	-72.5943
		0.0071	1.05016	3.65454	2.37604	0.374808			0.0071	2.53653	3.21655	1.7568	-1.63901			0.0071	-22.9785	-19.9805	-21.69	-20.5909			0.0071	52.8104	-75.0988	12.847	97.3693			0.0071	5.35202	64.1949	131.031	-72.5012
		0.00713333	0.991613	3.58478	2.2492	0.270408			0.00713333	2.45093	3.18878	1.69256	-1.66406			0.00713333	-22.8412	-19.9966	-21.7227	-20.5595			0.00713333	54.2004	-74.4927	12.7981	97.7502			0.00713333	5.93125	64.3709	131.182	-72.4036
		0.00716667	0.934729	3.51487	2.11982	0.169874			0.00716667	2.36424	3.1593	1.62478	-1.69004			0.00716667	-22.7078	-20.0133	-21.7582	-20.5322			0.00716667	55.5455	-73.9137	12.7513	98.139			0.00716667	6.51832	64.5611	131.331	-72.3004
		0.0072	0.880052	3.44534	1.98867	0.0729593			0.0072	2.27681	3.1278	1.55346	-1.71681			0.0072	-22.5784	-20.0305	-21.7967	-20.5095			0.0072	56.8422	-73.3636	12.7063	98.5357			0.0072	7.11337	64.766	131.48	-72.1905
		0.00723333	0.828212	3.37665	1.85628	-0.0204934			0.00723333	2.1887	3.09402	1.47879	-1.74428			0.00723333	-22.453	-20.0478	-21.838	-20.4919			0.00723333	58.0867	-72.8444	12.6631	98.9405			0.00723333	7.71654	64.9859	131.629	-72.0727
		0.00726667	0.779721	3.30895	1.72295	-0.110326			0.00726667	2.09979	3.05792	1.40108	-1.77272			0.00726667	-22.3316	-20.0652	-21.8824	-20.4799			0.00726667	59.2756	-72.3575	12.6216	99.3533			0.00726667	8.32807	65.2213	131.778	-71.9459
		0.0073	0.734998	3.24209	1.58894	-0.196305			0.0073	2.01009	3.01967	1.32067	-1.8026			0.0073	-22.2143	-20.0826	-21.9301	-20.474			0.0073	60.4055	-71.9046	12.5818	99.7743			0.0073	8.94823	65.4725	131.928	-71.8095
		0.00733333	0.694299	3.17582	1.45454	-0.278262			0.00733333	1.91983	2.97947	1.2378	-1.83456			0.00733333	-22.1011	-20.0999	-21.9814	-20.4744			0.00733333	61.4732	-71.4873	12.5437	100.204			0.00733333	9.57725	65.7401	132.081	-71.663
		0.00736667	0.657587	3.10997	1.32036	-0.355938			0.00736667	1.82942	2.93741	1.1526	-1.86924			0.00736667	-21.9919	-20.1171	-22.0368	-20.4815			0.00736667	62.4754	-71.107	12.5072	100.642			0.00736667	10.2155	66.0242	132.237	-71.5062
		0.0074	0.624666	3.04469	1.18722	-0.429016			0.0074	1.73933	2.89353	1.06507	-1.90715			0.0074	-21.8869	-20.1343	-22.0965	-20.4954			0.0074	63.4089	-70.7649	12.4721	101.089			0.0074	10.8634	66.3252	132.396	-71.339
		0.00743333	0.595451	2.98044	1.05611	-0.497345			0.00743333	1.65002	2.84788	0.975038	-1.94858			0.00743333	-21.786	-20.1518	-22.1608	-20.516			0.00743333	64.2708	-70.4627	12.4382	101.545			0.00743333	11.5217	66.6436	132.559	-71.1611
		0.00746667	0.570004	2.91777	0.927902	-0.560911			0.00746667	1.56184	2.80039	0.882234	-1.99362			0.00746667	-21.6897	-20.1696	-22.2295	-20.5432			0.00746667	65.0584	-70.2015	12.4052	102.009			0.00746667	12.191	66.9796	132.727	-70.9723
		0.0075	0.548504	2.85708	0.803202	-0.619677			0.0075	1.47502	2.75093	0.786445	-2.04227			0.0075	-21.5979	-20.1876	-22.3023	-20.5771			0.0075	65.769	-69.9821	12.373	102.483			0.0075	12.872	67.3336	132.899	-70.7725
		0.00753333	0.531362	2.79882	0.682463	-0.673556			0.00753333	1.38956	2.6994	0.687744	-2.09434			0.00753333	-21.511	-20.2061	-22.3789	-20.6173			0.00753333	66.4002	-69.8053	12.3413	102.967			0.00753333	13.5653	67.7057	133.077	-70.5618
		0.00756667	0.519271	2.74332	0.566022	-0.722491			0.00756667	1.30525	2.64576	0.586453	-2.14966			0.00756667	-21.429	-20.2249	-22.4587	-20.6637			0.00756667	66.95	-69.6719	12.3101	103.459			0.00756667	14.2713	68.0959	133.26	-70.3399
		0.0076	0.513045	2.69074	0.454066	-0.766442			0.0076	1.22179	2.59001	0.482965	-2.20814			0.0076	-21.3522	-20.2442	-22.5413	-20.7163			0.0076	67.4167	-69.5823	12.2793	103.962			0.0076	14.9906	68.5043	133.448	-70.1067
		0.00763333	0.513317	2.6411	0.346778	-0.805281			0.00763333	1.13889	2.53225	0.377693	-2.26976			0.00763333	-21.2807	-20.2639	-22.6266	-20.7752			0.00763333	67.7988	-69.5374	12.2486	104.474			0.00763333	15.7235	68.9306	133.643	-69.8618
		0.00766667	0.520332	2.59436	0.244561	-0.838821			0.00766667	1.05645	2.47279	0.271054	-2.33457			0.00766667	-21.2147	-20.284	-22.714	-20.8407			0.00766667	68.095	-69.5373	12.2176	104.997			0.00766667	16.4699	69.3746	133.843	-69.6046
		0.0077	0.534019	2.55046	0.148138	-0.866949			0.0077	0.974637	2.41203	0.163389	-2.40267			0.0077	-21.1543	-20.3042	-22.8035	-20.9134			0.0077	68.3045	-69.5824	12.1859	105.529			0.0077	17.2296	69.8356	134.049	-69.3346
		0.00773333	0.5541	2.50936	0.0583844	-0.889616			0.00773333	0.893859	2.35047	0.0548909	-2.47419			0.00773333	-21.0997	-20.3245	-22.8949	-20.9933			0.00773333	68.4263	-69.6724	12.1532	106.072			0.00773333	18.0023	70.3132	134.262	-69.0514
		0.00776667	0.580227	2.47125	-0.0239282	-0.906795			0.00776667	0.81455	2.2886	-0.0544345	-2.54929			0.00776667	-21.0506	-20.3447	-22.9883	-21.0807			0.00776667	68.4601	-69.8073	12.119	106.626			0.00776667	18.7874	70.8069	134.482	-68.7545
		0.0078	0.612227	2.43656	-0.0982287	-0.918543			0.0078	0.737064	2.22675	-0.164615	-2.62807			0.0078	-21.0069	-20.3651	-23.0837	-21.1758			0.0078	68.4058	-69.9865	12.0832	107.189			0.0078	19.5843	71.3164	134.71	-68.4431
		0.00783333	0.650178	2.40582	-0.164081	-0.925056			0.00783333	0.661616	2.16503	-0.275532	-2.71046			0.00783333	-20.9686	-20.3858	-23.1816	-21.2789			0.00783333	68.2634	-70.2096	12.0457	107.762			0.00783333	20.3924	71.8415	134.946	-68.117
		0.00786667	0.694247	2.37948	-0.221186	-0.926555			0.00786667	0.588195	2.10342	-0.386961	-2.79637			0.00786667	-20.9355	-20.4068	-23.2822	-21.39			0.00786667	68.0331	-70.4763	12.0068	108.344			0.00786667	21.2111	72.3816	135.191	-67.7763
		0.0079	0.74461	2.35762	-0.269492	-0.922994			0.0079	0.516564	2.04188	-0.498583	-2.88575			0.0079	-20.9077	-20.4287	-23.3855	-21.5092			0.0079	67.7154	-70.7862	11.9661	108.935			0.0079	22.0398	72.9364	135.445	-67.4213
		0.00793333	0.801455	2.33999	-0.309153	-0.914077			0.00793333	0.446466	1.98054	-0.609979	-2.97863			0.00793333	-20.8855	-20.4519	-23.4913	-21.6361			0.00793333	67.3113	-71.1387	11.9236	109.533			0.00793333	22.878	73.5054	135.707	-67.0526
		0.00796667	0.864871	2.3262	-0.340279	-0.899511			0.00796667	0.377812	1.91976	-0.720728	-3.07506			0.00796667	-20.8693	-20.4769	-23.5996	-21.7703			0.00796667	66.8219	-71.5332	11.8793	110.138			0.00796667	23.7249	74.0882	135.98	-66.6709
		0.008	0.934702	2.31585	-0.362853	-0.879079			0.008	0.310693	1.85998	-0.830489	-3.17523			0.008	-20.8597	-20.5042	-23.71	-21.9112			0.008	66.2487	-71.9692	11.8333	110.749			0.008	24.5795	74.6847	136.262	-66.277
		0.00803333	1.01054	2.30849	-0.376814	-0.852481			0.00803333	0.245347	1.80153	-0.939098	-3.27937			0.00803333	-20.8572	-20.5338	-23.8223	-22.0582			0.00803333	65.5931	-72.4459	11.7855	111.365			0.00803333	25.4412	75.2947	136.554	-65.8716
		0.00806667	1.09185	2.30389	-0.38202	-0.819295			0.00806667	0.182096	1.74459	-1.04657	-3.38769			0.00806667	-20.8622	-20.566	-23.9361	-22.2108			0.00806667	64.8566	-72.9627	11.7357	111.986			0.00806667	26.3092	75.9179	136.857	-65.4558
		0.0081	1.17815	2.30222	-0.378144	-0.77926			0.0081	0.121289	1.68924	-1.15298	-3.50017			0.0081	-20.8753	-20.6005	-24.0509	-22.3686			0.0081	64.0408	-73.5184	11.6839	112.609			0.0081	27.1827	76.554	137.169	-65.0304
		0.00813333	1.26905	2.30372	-0.364895	-0.732421			0.00813333	0.0631893	1.63549	-1.25828	-3.61653			0.00813333	-20.8969	-20.6371	-24.1661	-22.5311			0.00813333	63.1476	-74.1122	11.6299	113.235			0.00813333	28.0607	77.2022	137.489	-64.5964
		0.00816667	1.36414	2.30842	-0.342304	-0.679015			0.00816667	0.00783293	1.5834	-1.36225	-3.73632			0.00816667	-20.9269	-20.6756	-24.2813	-22.6983			0.00816667	62.1788	-74.7429	11.5737	113.863			0.00816667	28.9422	77.8612	137.818	-64.155
		0.0082	1.46313	2.31613	-0.310723	-0.61939			0.0082	-0.0449775	1.53301	-1.46449	-3.85898			0.0082	-20.9655	-20.7155	-24.3962	-22.8697			0.0082	61.1366	-75.4097	11.515	114.49			0.0082	29.8258	78.5297	138.154	-63.7069
		0.00823333	1.56587	2.32656	-0.270688	-0.553933			0.00823333	-0.0955533	1.48444	-1.56456	-3.984			0.00823333	-21.0126	-20.7568	-24.5106	-23.0452			0.00823333	60.0233	-76.1114	11.454	115.117			0.00823333	30.7103	79.2063	138.497	-63.2528
		0.00826667	1.67234	2.33931	-0.222806	-0.482845			0.00826667	-0.144145	1.43794	-1.66205	-4.11101			0.00826667	-21.068	-20.7992	-24.6245	-23.2245			0.00826667	58.8416	-76.8469	11.3906	115.742			0.00826667	31.5942	79.8893	138.845	-62.7935
		0.0083	1.78229	2.35384	-0.167656	-0.406015			0.0083	-0.190787	1.39411	-1.75652	-4.23977			0.0083	-21.1316	-20.8426	-24.738	-23.4071			0.0083	57.5941	-77.6149	11.3248	116.364			0.0083	32.4757	80.577	139.199	-62.3295
		0.00833333	1.89519	2.36954	-0.105642	-0.323159			0.00833333	-0.235299	1.35381	-1.84738	-4.37016			0.00833333	-21.2031	-20.8871	-24.8513	-23.5929			0.00833333	56.2834	-78.4143	11.2565	116.98			0.00833333	33.3528	81.2675	139.557	-61.8612
		0.00836667	2.01023	2.38604	-0.0368598	-0.234057			0.00836667	-0.277429	1.31782	-1.93422	-4.50229			0.00836667	-21.2823	-20.9327	-24.9646	-23.7815			0.00836667	54.9124	-79.244	11.1858	117.59			0.00836667	34.2234	81.959	139.92	-61.3892
		0.0084	2.12666	2.40325	0.0388092	-0.138607			0.0084	-0.316979	1.28639	-2.01717	-4.63636			0.0084	-21.369	-20.9797	-25.0779	-23.9724			0.0084	53.4839	-80.1028	11.1129	118.193			0.0084	35.0852	82.6494	140.285	-60.9144
		0.00843333	2.24394	2.42123	0.121449	-0.0368837			0.00843333	-0.353782	1.25933	-2.09655	-4.77258			0.00843333	-21.4631	-21.0284	-25.1915	-24.1649			0.00843333	52.0007	-80.9894	11.0377	118.786			0.00843333	35.9362	83.3369	140.653	-60.4379
		0.00846667	2.3618	2.43995	0.210915	0.0706662			0.00846667	-0.387661	1.23631	-2.17246	-4.91107			0.00846667	-21.5648	-21.0791	-25.3052	-24.3583			0.00846667	50.4659	-81.9024	10.9602	119.367			0.00846667	36.7738	84.0192	141.024	-59.961
		0.0085	2.48021	2.45922	0.306657	0.183283			0.0085	-0.418554	1.21707	-2.24473	-5.05168			0.0085	-21.6743	-21.1319	-25.4189	-24.5518			0.0085	48.8825	-82.8402	10.8802	119.937			0.0085	37.5959	84.6946	141.395	-59.4851
		0.00853333	2.59938	2.47882	0.407801	0.300261			0.00853333	-0.446625	1.20143	-2.31314	-5.19396			0.00853333	-21.7917	-21.1869	-25.5325	-24.7447			0.00853333	47.2536	-83.8015	10.7977	120.492			0.00853333	38.3999	85.3612	141.766	-59.0121
		0.00856667	2.7194	2.49846	0.513437	0.421164			0.00856667	-0.472101	1.18951	-2.37735	-5.33729			0.00856667	-21.9172	-21.2442	-25.6456	-24.9361			0.00856667	45.5827	-84.785	10.7126	121.032			0.00856667	39.1833	86.0174	142.137	-58.5438
		0.0086	2.83999	2.51771	0.622693	0.545743			0.0086	-0.495077	1.18179	-2.43703	-5.48108			0.0086	-22.0508	-21.304	-25.7578	-25.1254			0.0086	43.8729	-85.7891	10.6249	121.555			0.0086	39.9439	86.6614	142.505	-58.0824
		0.00863333	2.96054	2.5361	0.734764	0.67381			0.00863333	-0.51556	1.17888	-2.49198	-5.62498			0.00863333	-22.1924	-21.366	-25.8688	-25.312			0.00863333	42.1277	-86.8123	10.535	122.06			0.00863333	40.6793	87.2913	142.87	-57.6301
		0.00866667	3.08037	2.55324	0.848971	0.80524			0.00866667	-0.533512	1.18138	-2.54214	-5.7689			0.00866667	-22.342	-21.43	-25.9783	-25.4958			0.00866667	40.3505	-87.8526	10.4431	122.546			0.00866667	41.3874	87.905	143.23	-57.189
		0.0087	3.19888	2.56891	0.964718	0.939874			0.0087	-0.548839	1.1899	-2.58755	-5.91278			0.0087	-22.4992	-21.4959	-26.0858	-25.6764			0.0087	38.5449	-88.9084	10.3496	123.011			0.0087	42.066	88.4999	143.584	-56.761
		0.00873333	3.31555	2.58294	1.08151	1.0774			0.00873333	-0.561431	1.20473	-2.62835	-6.05652			0.00873333	-22.664	-21.5633	-26.1911	-25.8536			0.00873333	36.7143	-89.978	10.2544	123.454			0.00873333	42.713	89.0739	143.93	-56.3482
		0.00876667	3.43003	2.59535	1.19904	1.21732			0.00876667	-0.571188	1.22571	-2.66489	-6.19987			0.00876667	-22.8362	-21.6321	-26.294	-26.0274			0.00876667	34.8626	-91.0597	10.1577	123.875			0.00876667	43.3262	89.6242	144.265	-55.9521
		0.0088	3.54215	2.60631	1.31692	1.35892			0.0088	-0.578056	1.25254	-2.69755	-6.34245			0.0088	-23.0157	-21.7023	-26.3951	-26.1979			0.0088	32.9932	-92.1516	10.0597	124.271			0.0088	43.9032	90.1482	144.588	-55.5746
		0.00883333	3.65172	2.61591	1.43447	1.50152			0.00883333	-0.58214	1.28485	-2.72657	-6.48363			0.00883333	-23.2021	-21.7742	-26.4946	-26.3651			0.00883333	31.1096	-93.252	9.9608	124.643			0.00883333	44.4417	90.6432	144.897	-55.2172
		0.00886667	3.75861	2.62402	1.5509	1.64453			0.00886667	-0.583733	1.32219	-2.75199	-6.62268			0.00886667	-23.3947	-21.8478	-26.5932	-26.5291			0.00886667	29.2152	-94.359	9.86128	124.989			0.00886667	44.9395	91.1062	145.19	-54.8812
		0.0089	3.86286	2.6304	1.6654	1.78714			0.0089	-0.583129	1.3641	-2.77361	-6.75905			0.0089	-23.5932	-21.9234	-26.691	-26.6897			0.0089	27.3135	-95.4706	9.76154	125.308			0.0089	45.394	91.5344	145.466	-54.568
		0.00893333	3.96446	2.6348	1.77713	1.92846			0.00893333	-0.580475	1.41036	-2.79117	-6.89249			0.00893333	-23.7972	-22.0015	-26.7883	-26.8465			0.00893333	25.4077	-96.5846	9.66185	125.599			0.00893333	45.8026	91.9251	145.723	-54.2783
		0.00896667	4.0633	2.6369	1.88545	2.06789			0.00896667	-0.575839	1.46093	-2.80445	-7.023			0.00896667	-24.0067	-22.0827	-26.8853	-26.9993			0.00896667	23.5016	-97.6985	9.5623	125.862			0.00896667	46.1632	92.2757	145.961	-54.0133
		0.009	4.15921	2.63641	1.99003	2.20506			0.009	-0.569248	1.51581	-2.81341	-7.15065			0.009	-24.2212	-22.1672	-26.982	-27.1476			0.009	21.5985	-98.8102	9.46291	126.095			0.009	46.4737	92.584	146.177	-53.7738
		0.00903333	4.25202	2.63323	2.09076	2.33959			0.00903333	-0.560673	1.57486	-2.81818	-7.27538			0.00903333	-24.4408	-22.2554	-27.0784	-27.2912			0.00903333	19.7022	-99.9173	9.36382	126.297			0.00903333	46.7325	92.8485	146.372	-53.5606
		0.00906667	4.34156	2.6275	2.18753	2.47103			0.00906667	-0.55005	1.63782	-2.81897	-7.39705			0.00906667	-24.6652	-22.3476	-27.1743	-27.4297			0.00906667	17.8163	-101.018	9.26522	126.469			0.00906667	46.9378	93.0674	146.543	-53.3743
		0.0091	4.42774	2.61963	2.28031	2.59878			0.0091	-0.537348	1.70417	-2.81602	-7.51549			0.0091	-24.8944	-22.444	-27.2695	-27.5627			0.0091	15.9444	-102.11	9.16721	126.609			0.0091	47.088	93.2393	146.691	-53.2161
		0.00913333	4.51061	2.61022	2.369	2.72194			0.00913333	-0.522654	1.77321	-2.80953	-7.6304			0.00913333	-25.128	-22.5447	-27.3637	-27.6902			0.00913333	14.0902	-103.192	9.06998	126.717			0.00913333	47.1818	93.3626	146.815	-53.087
		0.00916667	4.59036	2.59963	2.45322	2.83944			0.00916667	-0.506283	1.84431	-2.79963	-7.74127			0.00916667	-25.3659	-22.6496	-27.4567	-27.8122			0.00916667	12.2571	-104.261	8.97403	126.793			0.00916667	47.218	93.4363	146.913	-52.9881
		0.0092	4.66726	2.58789	2.53243	2.9503			0.0092	-0.488771	1.917	-2.78639	-7.84753			0.0092	-25.6074	-22.7588	-27.5483	-27.9291			0.0092	10.4488	-105.316	8.87983	126.837			0.0092	47.1958	93.4596	146.987	-52.9204
		0.00923333	4.74161	2.57473	2.60605	3.05364			0.00923333	-0.470682	1.99092	-2.76968	-7.94881			0.00923333	-25.8521	-22.8725	-27.6385	-28.0413			0.00923333	8.66873	-106.355	8.78771	126.848			0.00923333	47.1148	93.4316	147.033	-52.8846
		0.00926667	4.81373	2.55992	2.67357	3.14872			0.00926667	-0.452433	2.06606	-2.74926	-8.04501			0.00926667	-26.0994	-22.9904	-27.7272	-28.149			0.00926667	6.92035	-107.377	8.69784	126.826			0.00926667	46.9749	93.352	147.054	-52.8814
		0.0093	4.88374	2.54323	2.73472	3.23499			0.0093	-0.43425	2.14262	-2.72498	-8.13616			0.0093	-26.3487	-23.1125	-27.8145	-28.2527			0.0093	5.20698	-108.379	8.6105	126.772			0.0093	46.7765	93.2204	147.046	-52.9111
		0.00933333	4.95153	2.52451	2.78951	3.31214			0.00933333	-0.41615	2.22073	-2.69683	-8.2223			0.00933333	-26.5991	-23.239	-27.9007	-28.3526			0.00933333	3.53179	-109.36	8.52594	126.685			0.00933333	46.5198	93.0366	147.011	-52.9741
		0.00936667	5.01694	2.50371	2.83808	3.38003			0.00936667	-0.397958	2.3004	-2.66497	-8.30346			0.00936667	-26.85	-23.3701	-27.9861	-28.4489			0.00936667	1.89774	-110.319	8.4444	126.566			0.00936667	46.205	92.8001	146.947	-53.0704
		0.0094	5.07984	2.48082	2.88052	3.43839			0.0094	-0.379397	2.38146	-2.62971	-8.37961			0.0094	-27.1005	-23.5061	-28.0711	-28.5418			0.0094	0.307546	-111.256	8.36602	126.416			0.0094	45.8327	92.5105	146.854	-53.1999
		0.00943333	5.14026	2.45597	2.91697	3.48678			0.00943333	-0.360264	2.46345	-2.5914	-8.45067			0.00943333	-27.35	-23.6475	-28.156	-28.6315			0.00943333	-1.23621	-112.168	8.29083	126.235			0.00943333	45.4033	92.1673	146.732	-53.3624
		0.00946667	5.19844	2.42956	2.94755	3.52471			0.00946667	-0.340604	2.54578	-2.55028	-8.51639			0.00946667	-27.5983	-23.7946	-28.2412	-28.7179			0.00946667	-2.73106	-113.055	8.21895	126.023			0.00946667	44.9171	91.7703	146.58	-53.5572
		0.0095	5.25482	2.40207	2.97223	3.55175			0.0095	-0.320705	2.62796	-2.50637	-8.57635			0.0095	-27.845	-23.9479	-28.3268	-28.801			0.0095	-4.17469	-113.915	8.15056	125.783			0.0095	44.3748	91.3194	146.398	-53.7836
		0.00953333	5.30972	2.37379	2.99086	3.56773			0.00953333	-0.300978	2.70963	-2.45951	-8.6301			0.00953333	-28.0901	-24.1075	-28.4129	-28.8807			0.00953333	-5.56483	-114.747	8.08586	125.513			0.00953333	43.7771	90.8146	146.187	-54.0405
		0.00956667	5.36319	2.34461	3.0033	3.57282			0.00956667	-0.281835	2.79052	-2.40961	-8.67731			0.00956667	-28.3333	-24.2736	-28.4995	-28.9572			0.00956667	-6.89917	-115.551	8.02512	125.216			0.00956667	43.1248	90.256	145.946	-54.327
		0.0096	5.41506	2.31417	3.00948	3.5673			0.0096	-0.263579	2.87044	-2.35674	-8.71792			0.0096	-28.5744	-24.4462	-28.5862	-29.0305			0.0096	-8.17551	-116.325	7.96859	124.892			0.0096	42.4187	89.6443	145.676	-54.6419
		0.00963333	5.46509	2.28197	3.00954	3.55145			0.00963333	-0.246313	2.94937	-2.3011	-8.7521			0.00963333	-28.8133	-24.6252	-28.6732	-29.1009			0.00963333	-9.39185	-117.068	7.9164	124.542			0.00963333	41.66	88.9803	145.377	-54.9842
		0.00966667	5.51297	2.24767	3.00379	3.52545			0.00966667	-0.229999	3.02729	-2.24301	-8.78015			0.00966667	-29.0496	-24.8102	-28.7602	-29.1689			0.00966667	-10.5465	-117.779	7.86859	124.167			0.00966667	40.8499	88.2648	145.05	-55.3531
		0.0097	5.5584	2.2112	2.99268	3.48943			0.0097	-0.214593	3.10427	-2.18289	-8.80233			0.0097	-29.283	-25.0006	-28.8473	-29.2349			0.0097	-11.6381	-118.459	7.82512	123.767			0.0097	39.99	87.499	144.696	-55.7479
		0.00973333	5.60118	2.17275	2.97659	3.44347			0.00973333	-0.200055	3.1803	-2.12123	-8.81879			0.00973333	-29.5132	-25.1963	-28.9345	-29.2993			0.00973333	-12.6652	-119.105	7.78594	123.344			0.00973333	39.0821	86.6839	144.315	-56.1681
		0.00976667	5.64153	2.13259	2.95571	3.3874			0.00976667	-0.186408	3.25511	-2.05854	-8.82942			0.00976667	-29.7397	-25.3967	-29.0222	-29.3626			0.00976667	-13.6265	-119.718	7.75107	122.898			0.00976667	38.1281	85.8212	143.908	-56.6129
		0.0098	5.68	2.0911	2.93011	3.3209			0.0098	-0.173857	3.32825	-1.99521	-8.83397			0.0098	-29.9619	-25.6016	-29.1107	-29.4255			0.0098	-14.5208	-120.297	7.72064	122.433			0.0098	37.13	84.9125	143.476	-57.082
		0.00983333	5.7172	2.04855	2.89982	3.24373			0.00983333	-0.162882	3.3993	-1.93136	-8.83227			0.00983333	-30.1794	-25.8105	-29.2003	-29.4886			0.00983333	-15.3472	-120.842	7.6946	121.947			0.00983333	36.09	83.9597	143.019	-57.5747
		0.00986667	5.75359	2.00487	2.86491	3.15607			0.00986667	-0.15417	3.46801	-1.86696	-8.8242			0.00986667	-30.3914	-26.0231	-29.2913	-29.5525			0.00986667	-16.1049	-121.353	7.67285	121.444			0.00986667	35.0102	82.9646	142.537	-58.0904
		0.0099	5.78934	1.95977	2.8255	3.05857			0.0099	-0.148342	3.53439	-1.8019	-8.80973			0.0099	-30.5975	-26.2393	-29.3843	-29.6174			0.0099	-16.7933	-121.828	7.65538	120.925			0.0099	33.8929	81.9291	142.031	-58.6281
		0.00993333	5.82446	1.91302	2.7818	2.95204			0.00993333	-0.145703	3.59871	-1.73617	-8.78903			0.00993333	-30.7971	-26.4592	-29.4797	-29.6834			0.00993333	-17.4117	-122.267	7.64227	120.39			0.00993333	32.7408	80.8548	141.501	-59.1868
		0.00996667	5.85903	1.86461	2.73425	2.83724			0.00996667	-0.146243	3.66127	-1.66993	-8.7625			0.00996667	-30.9902	-26.6828	-29.5777	-29.7504			0.00996667	-17.9595	-122.67	7.63358	119.841			0.00996667	31.5564	79.7431	140.947	-59.7655
		0.01	5.89316	1.81468	2.68353	2.71486			0.01	-0.149825	3.72222	-1.60342	-8.73047			0.01	-31.1767	-26.9101	-29.6787	-29.8182			0.01	-18.4362	-123.037	7.62944	119.28			0.01	30.3421	78.5954	140.37	-60.3631
		0.0100333	5.92693	1.76351	2.63035	2.58559			0.0100333	-0.156229	3.78142	-1.53693	-8.69317			0.0100333	-31.3567	-27.141	-29.7825	-29.8866			0.0100333	-18.8412	-123.368	7.62991	118.707			0.0100333	29.1002	77.4128	139.77	-60.9784
		0.0100667	5.96045	1.71139	2.5753	2.45011			0.0100667	-0.165138	3.83855	-1.47072	-8.65075			0.0100667	-31.5304	-27.3751	-29.8891	-29.9555			0.0100667	-19.1746	-123.662	7.63489	118.123			0.0100667	27.8326	76.1967	139.147	-61.6101
		0.0101	5.9939	1.65858	2.51868	2.309			0.0101	-0.176291	3.89336	-1.40503	-8.60326			0.0101	-31.6981	-27.6121	-29.9984	-30.025			0.0101	-19.4363	-123.921	7.64423	117.529			0.0101	26.5415	74.9486	138.503	-62.2566
		0.0101333	6.02754	1.60525	2.46051	2.16285			0.0101333	-0.189633	3.94567	-1.34001	-8.55062			0.0101333	-31.8599	-27.8516	-30.1104	-30.0953			0.0101333	-19.6264	-124.145	7.65789	116.926			0.0101333	25.2287	73.6703	137.839	-62.9161
		0.0101667	6.06164	1.55148	2.40069	2.01235			0.0101667	-0.205336	3.99534	-1.27574	-8.49274			0.0101667	-32.0161	-28.093	-30.225	-30.1664			0.0101667	-19.745	-124.333	7.67568	116.316			0.0101667	23.8961	72.3634	137.154	-63.5869
		0.0102	6.09639	1.49726	2.33915	1.85844			0.0102	-0.223715	4.04238	-1.21214	-8.42957			0.0102	-32.1666	-28.3357	-30.3418	-30.2385			0.0102	-19.7925	-124.486	7.69741	115.701			0.0102	22.5454	71.0301	136.45	-64.2672
		0.0102333	6.13196	1.44262	2.27604	1.70242			0.0102333	-0.245071	4.08689	-1.14901	-8.36113			0.0102333	-32.3114	-28.5792	-30.4608	-30.3119			0.0102333	-19.7694	-124.606	7.72306	115.08			0.0102333	21.1782	69.6723	135.729	-64.9555
		0.0102667	6.1683	1.38764	2.21195	1.54575			0.0102667	-0.269638	4.12894	-1.08622	-8.28768			0.0102667	-32.4503	-28.823	-30.5819	-30.3868			0.0102667	-19.6763	-124.692	7.75257	114.455			0.0102667	19.7965	68.2922	134.992	-65.6504
		0.0103	6.20518	1.33246	2.14775	1.38978			0.0103	-0.29748	4.16867	-1.02381	-8.20983			0.0103	-32.583	-29.0665	-30.7053	-30.4635			0.0103	-19.5139	-124.746	7.78575	113.827			0.0103	18.4021	66.8921	134.239	-66.3508
		0.0103333	6.24236	1.27731	2.08426	1.23547			0.0103333	-0.328306	4.20632	-0.961912	-8.12824			0.0103333	-32.7095	-29.3094	-30.8314	-30.5422			0.0103333	-19.2829	-124.768	7.82247	113.196			0.0103333	16.997	65.4744	133.472	-67.0556
		0.0103667	6.27957	1.22256	2.02209	1.08328			0.0103667	-0.361521	4.24216	-0.90086	-8.04336			0.0103667	-32.8295	-29.551	-30.9605	-30.623			0.0103667	-18.984	-124.759	7.86256	112.566			0.0103667	15.5832	64.0412	132.692	-67.7634
		0.0104	6.31659	1.16874	1.96164	0.933433			0.0104	-0.396448	4.27622	-0.84099	-7.95545			0.0104	-32.9429	-29.7912	-31.0927	-30.7057			0.0104	-18.6182	-124.718	7.90574	111.935			0.0104	14.1626	62.595	131.901	-68.4732
		0.0104333	6.3534	1.11623	1.90305	0.786153			0.0104333	-0.432575	4.30827	-0.782472	-7.86456			0.0104333	-33.05	-30.03	-31.2282	-30.7901			0.0104333	-18.1863	-124.646	7.95174	111.306			0.0104333	12.7375	61.1377	131.1	-69.184
		0.0104667	6.39022	1.06519	1.84624	0.641765			0.0104667	-0.469723	4.33811	-0.725325	-7.77065			0.0104667	-33.1507	-30.2676	-31.3671	-30.8759			0.0104667	-17.6891	-124.543	8.00036	110.68			0.0104667	11.3101	59.6716	130.288	-69.8946
		0.0105	6.42734	1.01557	1.79107	0.500844			0.0105	-0.507954	4.36561	-0.669524	-7.6737			0.0105	-33.2456	-30.504	-31.5098	-30.9626			0.0105	-17.1274	-124.411	8.0514	110.058			0.0105	9.88235	58.199	129.468	-70.6042
		0.0105333	6.46504	0.967271	1.73748	0.364259			0.0105333	-0.547413	4.39083	-0.614977	-7.57383			0.0105333	-33.3347	-30.7393	-31.656	-31.05			0.0105333	-16.502	-124.248	8.10465	109.441			0.0105333	8.45622	56.7216	128.639	-71.3119
		0.0105667	6.50335	0.920096	1.68571	0.232896			0.0105667	-0.588159	4.4141	-0.561546	-7.47131			0.0105667	-33.4186	-30.9732	-31.8059	-31.1375			0.0105667	-15.8139	-124.056	8.15996	108.829			0.0105667	7.03365	55.2412	127.803	-72.0165
		0.0106	6.5421	0.873778	1.63616	0.107367			0.0106	-0.629969	4.43602	-0.50909	-7.36675			0.0106	-33.4976	-31.2057	-31.9592	-31.2249			0.0106	-15.0643	-123.833	8.21725	108.223			0.0106	5.6165	53.7593	126.96	-72.717
		0.0106333	6.58088	0.828259	1.58933	-0.011916			0.0106333	-0.672355	4.45723	-0.457564	-7.26098			0.0106333	-33.5723	-31.4364	-32.1155	-31.312			0.0106333	-14.2544	-123.58	8.27643	107.625			0.0106333	4.20643	52.2773	126.111	-73.4121
		0.0106667	6.61926	0.783925	1.54587	-0.124489			0.0106667	-0.714742	4.47809	-0.407142	-7.15472			0.0106667	-33.643	-31.6652	-32.2746	-31.3986			0.0106667	-13.3857	-123.299	8.33732	107.033			0.0106667	2.80496	50.7964	125.257	-74.1001
		0.0107	6.65694	0.741454	1.50648	-0.229898			0.0107	-0.756573	4.49852	-0.358139	-7.04841			0.0107	-33.7101	-31.8913	-32.436	-31.4849			0.0107	-12.4594	-122.989	8.39972	106.45			0.0107	1.4135	49.318	124.4	-74.7797
		0.0107333	6.69393	0.701503	1.47161	-0.327882			0.0107333	-0.797344	4.51821	-0.31084	-6.94221			0.0107333	-33.7738	-32.1145	-32.5995	-31.5711			0.0107333	-11.4769	-122.651	8.46347	105.876			0.0107333	0.0332147	47.8433	123.542	-75.4494
		0.0107667	6.73036	0.664615	1.44143	-0.418318			0.0107667	-0.836735	4.5368	-0.265454	-6.83605			0.0107667	-33.8342	-32.334	-32.7647	-31.6571			0.0107667	-10.4396	-122.285	8.52852	105.311			0.0107667	-1.33488	46.3737	122.683	-76.1081
		0.0108	6.76638	0.631276	1.41589	-0.501191			0.0108	-0.874828	4.55391	-0.222107	-6.72973			0.0108	-33.8914	-32.5495	-32.9317	-31.7432			0.0108	-9.34861	-121.892	8.59483	104.757			0.0108	-2.68986	44.9104	121.825	-76.7548
		0.0108333	6.80214	0.601782	1.3948	-0.576584			0.0108333	-0.912026	4.56925	-0.180806	-6.62317			0.0108333	-33.9455	-32.7606	-33.1005	-31.8293			0.0108333	-8.20555	-121.472	8.66245	104.214			0.0108333	-4.03079	43.4552	120.969	-77.3888
		0.0108667	6.83769	0.576025	1.37803	-0.644424			0.0108667	-0.948703	4.5827	-0.141503	-6.51648			0.0108667	-33.9965	-32.9671	-33.2713	-31.9156			0.0108667	-7.01199	-121.027	8.73149	103.683			0.0108667	-5.35663	42.0095	120.117	-78.0091
		0.0109	6.87289	0.553693	1.36553	-0.704327			0.0109	-0.985019	4.59433	-0.104138	-6.40988			0.0109	-34.0447	-33.1689	-33.4442	-32.0024			0.0109	-5.76957	-120.557	8.802	103.165			0.0109	-6.66637	40.5748	119.269	-78.6149
		0.0109333	6.90745	0.534702	1.35758	-0.755773			0.0109333	-1.02094	4.60424	-0.0686272	-6.30384			0.0109333	-34.0903	-33.3664	-33.6194	-32.0896			0.0109333	-4.48	-120.062	8.87405	102.662			0.0109333	-7.95894	39.153	118.428	-79.2057
		0.0109667	6.94082	0.519217	1.35475	-0.798375			0.0109667	-1.05629	4.61248	-0.0350576	-6.1989			0.0109667	-34.1335	-33.5597	-33.797	-32.1775			0.0109667	-3.14512	-119.544	8.94765	102.173			0.0109667	-9.23313	37.7457	117.592	-79.7809
		0.011	6.97232	0.507376	1.35759	-0.832014			0.011	-1.09066	4.61896	-0.00380079	-6.09545			0.011	-34.1745	-33.749	-33.9767	-32.2657			0.011	-1.76697	-119.003	9.02276	101.699			0.011	-10.4877	36.3545	116.765	-80.3404
		0.0110333	7.0014	0.499304	1.36638	-0.856783			0.0110333	-1.12356	4.62342	0.0248136	-5.99349			0.0110333	-34.2137	-33.9346	-34.1586	-32.3539			0.0110333	-0.347752	-118.44	9.09928	101.24			0.0110333	-11.7215	34.9807	115.946	-80.8842
		0.0110667	7.02792	0.495326	1.38111	-0.872912			0.0110667	-1.15461	4.6255	0.050678	-5.89268			0.0110667	-34.2516	-34.1165	-34.3424	-32.4416			0.0110667	1.11014	-117.857	9.1771	100.798			0.0110667	-12.9333	33.6259	115.136	-81.4122
		0.0111	7.05209	0.495926	1.40161	-0.880787			0.0111	-1.18375	4.62487	0.0738079	-5.79252			0.0111	-34.2887	-34.2947	-34.5277	-32.5285			0.0111	2.60429	-117.256	9.25617	100.373			0.0111	-14.122	32.2908	114.336	-81.9245
		0.0111333	7.07427	0.501528	1.42755	-0.880801			0.0111333	-1.21108	4.62139	0.0943907	-5.69265			0.0111333	-34.3255	-34.4689	-34.714	-32.6145			0.0111333	4.13225	-116.637	9.33646	99.9653			0.0111333	-15.2867	30.9765	113.546	-82.4209
		0.0111667	7.09473	0.512189	1.45858	-0.873165			0.0111667	-1.23689	4.61521	0.112775	-5.59276			0.0111667	-34.3626	-34.6391	-34.9009	-32.6996			0.0111667	5.69147	-116.002	9.41792	99.5764			0.0111667	-16.4264	29.6835	112.766	-82.901
		0.0112	7.11343	0.527497	1.49417	-0.857918			0.0112	-1.26153	4.60651	0.129354	-5.49253			0.0112	-34.4006	-34.8047	-35.0881	-32.7842			0.0112	7.27926	-115.352	9.50044	99.2065			0.0112	-17.5404	28.4126	111.995	-83.3645
		0.0112333	7.13006	0.546776	1.53381	-0.835052			0.0112333	-1.28524	4.5954	0.144466	-5.39193			0.0112333	-34.4398	-34.9656	-35.2752	-32.8686			0.0112333	8.89269	-114.688	9.58402	98.8563			0.0112333	-18.6284	27.1641	111.236	-83.8108
		0.0112667	7.1442	0.569375	1.57708	-0.804723			0.0112667	-1.30807	4.58201	0.158216	-5.29128			0.0112667	-34.4804	-35.1217	-35.4619	-32.9532			0.0112667	10.5287	-114.012	9.6687	98.5262			0.0112667	-19.6901	25.9384	110.488	-84.2392
		0.0113	7.15542	0.594965	1.62382	-0.76734			0.0113	-1.32972	4.56659	0.170428	-5.19093			0.0113	-34.5226	-35.2726	-35.6479	-33.0385			0.0113	12.1843	-113.325	9.75455	98.2168			0.0113	-20.7251	24.736	109.752	-84.6488
		0.0113333	7.16335	0.623672	1.67403	-0.723328			0.0113333	-1.34968	4.54937	0.180897	-5.09104			0.0113333	-34.5665	-35.4184	-35.8333	-33.125			0.0113333	13.8563	-112.629	9.84158	97.9283			0.0113333	-21.7331	23.5572	109.028	-85.0392
		0.0113667	7.16776	0.65576	1.72767	-0.673124			0.0113667	-1.36751	4.53042	0.189624	-4.99146			0.0113667	-34.6122	-35.5588	-36.018	-33.213			0.0113667	15.5417	-111.924	9.9297	97.661			0.0113667	-22.7139	22.4027	108.317	-85.41
		0.0114	7.16857	0.691388	1.78441	-0.617526			0.0114	-1.38308	4.50962	0.196794	-4.89177			0.0114	-34.6597	-35.6938	-36.2022	-33.3029			0.0114	17.2371	-111.213	10.0186	97.4152			0.0114	-23.6674	21.2731	107.62	-85.7607
		0.0114333	7.16593	0.730683	1.8435	-0.557628			0.0114333	-1.39661	4.48688	0.202715	-4.79152			0.0114333	-34.7091	-35.8236	-36.3862	-33.3949			0.0114333	18.9391	-110.497	10.108	97.1912			0.0114333	-24.5934	20.1693	106.938	-86.0912
		0.0114667	7.16013	0.773704	1.90406	-0.494434			0.0114667	-1.40859	4.46223	0.207826	-4.69037			0.0114667	-34.7607	-35.9484	-36.57	-33.4893			0.0114667	20.6448	-109.777	10.1978	96.9893			0.0114667	-25.4915	19.0923	106.273	-86.4017
		0.0115	7.15132	0.820348	1.96546	-0.428679			0.0115	-1.41955	4.43582	0.212694	-4.58821			0.0115	-34.8146	-36.0687	-36.7538	-33.5863			0.0115	22.3512	-109.056	10.288	96.8099			0.0115	-26.3616	18.0433	105.624	-86.6925
		0.0115333	7.13942	0.870256	2.0273	-0.360708			0.0115333	-1.43004	4.40789	0.217901	-4.48517			0.0115333	-34.8716	-36.1849	-36.9375	-33.6857			0.0115333	24.0554	-108.334	10.3787	96.653			0.0115333	-27.2033	17.0233	104.993	-86.9642
		0.0115667	7.12414	0.92284	2.08936	-0.29061			0.0115667	-1.44037	4.37881	0.223803	-4.38165			0.0115667	-34.9321	-36.2976	-37.121	-33.7876			0.0115667	25.7546	-107.613	10.47	96.5187			0.0115667	-28.0165	16.0331	104.38	-87.2177
		0.0116	7.10513	0.977593	2.15146	-0.218548			0.0116	-1.45052	4.34907	0.230451	-4.27822			0.0116	-34.9967	-36.407	-37.3039	-33.8919			0.0116	27.4461	-106.894	10.5618	96.4068			0.0116	-28.801	15.0736	103.786	-87.4537
		0.0116333	7.08203	1.03441	2.21362	-0.144776			0.0116333	-1.46029	4.31913	0.237743	-4.17527			0.0116333	-35.0662	-36.5132	-37.4863	-33.9986			0.0116333	29.1273	-106.18	10.6544	96.3173			0.0116333	-29.5564	14.1456	103.21	-87.6729
		0.0116667	7.05456	1.09357	2.27587	-0.0696693			0.0116667	-1.46945	4.28918	0.245504	-4.07293			0.0116667	-35.1411	-36.6165	-37.668	-34.1076			0.0116667	30.7958	-105.47	10.7479	96.2501			0.0116667	-30.2824	13.2494	102.652	-87.8761
		0.0117	7.02264	1.15534	2.3379	0.00612695			0.0117	-1.47792	4.25902	0.253497	-3.97128			0.0117	-35.2218	-36.7167	-37.8489	-34.2189			0.0117	32.4491	-104.766	10.8424	96.2053			0.0117	-30.9785	12.3853	102.112	-88.0641
		0.0117333	6.98643	1.2199	2.39907	0.081817			0.0117333	-1.4858	4.22831	0.261601	-3.87042			0.0117333	-35.3084	-36.8138	-38.0289	-34.3326			0.0117333	34.0849	-104.069	10.9378	96.1827			0.0117333	-31.6444	11.5535	101.59	-88.2375
		0.0117667	6.94625	1.28734	2.45876	0.156616			0.0117667	-1.4933	4.19693	0.269965	-3.77024			0.0117667	-35.4011	-36.9075	-38.2077	-34.4488			0.0117667	35.7011	-103.38	11.0339	96.1826			0.0117667	-32.2798	10.7537	101.084	-88.3965
		0.0118	6.90246	1.35755	2.51649	0.229819			0.0118	-1.50052	4.16494	0.278961	-3.67053			0.0118	-35.4999	-36.9976	-38.3853	-34.5676			0.0118	37.2954	-102.7	11.1306	96.2048			0.0118	-32.8845	9.98585	100.595	-88.5413
		0.0118333	6.85535	1.43001	2.57187	0.301011			0.0118333	-1.50748	4.13248	0.289065	-3.5711			0.0118333	-35.6048	-37.0843	-38.5615	-34.6892			0.0118333	38.8662	-102.03	11.228	96.2492			0.0118333	-33.4583	9.24996	100.123	-88.6717
		0.0118667	6.80501	1.50395	2.6246	0.37022			0.0118667	-1.5143	4.09995	0.300653	-3.47193			0.0118667	-35.7154	-37.1678	-38.7366	-34.8135			0.0118667	40.4116	-101.371	11.3257	96.3158			0.0118667	-34.0016	8.54608	99.667	-88.7877
		0.0119	6.75124	1.57881	2.67453	0.437736			0.0119	-1.52111	4.06781	0.313884	-3.37312			0.0119	-35.8314	-37.2485	-38.9107	-34.9407			0.0119	41.9298	-100.723	11.4238	96.4041			0.0119	-34.5144	7.87417	99.2281	-88.8891
		0.0119333	6.69379	1.65428	2.72159	0.503811			0.0119333	-1.52794	4.03653	0.32877	-3.27499			0.0119333	-35.9524	-37.327	-39.084	-35.0707			0.0119333	43.4192	-100.088	11.5223	96.5137			0.0119333	-34.9971	7.23428	98.8061	-88.9756
		0.0119667	6.63254	1.73034	2.76582	0.56847			0.0119667	-1.53469	4.00642	0.345214	-3.17791			0.0119667	-36.0781	-37.4037	-39.2568	-35.2035			0.0119667	44.8782	-99.4663	11.6212	96.6439			0.0119667	-35.4498	6.62665	98.4011	-89.0473
		0.012	6.5677	1.80718	2.80726	0.63149			0.012	-1.54114	3.97751	0.362959	-3.08216			0.012	-36.2083	-37.4791	-39.4295	-35.339			0.012	46.3057	-98.8583	11.7207	96.7943			0.012	-35.8724	6.05168	98.0135	-89.1041
		0.0120333	6.49978	1.88516	2.84576	0.692366			0.0120333	-1.5472	3.94969	0.381747	-2.9878			0.0120333	-36.3431	-37.5536	-39.6021	-35.4768			0.0120333	47.7006	-98.2646	11.8207	96.9649			0.0120333	-36.2652	5.50987	97.6437	-89.1464
		0.0120667	6.42935	1.96461	2.88102	0.750337			0.0120667	-1.55302	3.92282	0.401584	-2.89454			0.0120667	-36.4824	-37.6276	-39.7745	-35.6168			0.0120667	49.0618	-97.6856	11.9211	97.155			0.0120667	-36.6283	5.00177	97.2918	-89.1742
		0.0121	6.35696	2.04571	2.91266	0.804643			0.0121	-1.5587	3.89684	0.42276	-2.80197			0.0121	-36.6262	-37.7015	-39.9467	-35.7586			0.0121	50.3884	-97.1219	12.0214	97.3641			0.0121	-36.9618	4.52799	96.9581	-89.1876
		0.0121333	6.28312	2.12844	2.94026	0.854659			0.0121333	-1.56435	3.87182	0.44572	-2.70968			0.0121333	-36.7747	-37.7756	-40.1185	-35.902			0.0121333	51.6795	-96.5738	12.1214	97.5917			0.0121333	-37.2655	4.08926	96.6428	-89.1869
		0.0121667	6.20832	2.21252	2.9634	0.899943			0.0121667	-1.57026	3.84794	0.470931	-2.61745			0.0121667	-36.9281	-37.8501	-40.2896	-36.0467			0.0121667	52.9343	-96.0416	12.2211	97.8374			0.0121667	-37.539	3.68644	96.3462	-89.1723
		0.0122	6.13297	2.2976	2.98186	0.940272			0.0122	-1.5767	3.82556	0.498658	-2.52544			0.0122	-37.0863	-37.9252	-40.4598	-36.1923			0.0122	54.152	-95.5255	12.3206	98.1009			0.0122	-37.782	3.32047	96.0684	-89.144
		0.0122333	6.05714	2.38323	2.99565	0.975681			0.0122333	-1.58366	3.80527	0.528762	-2.43407			0.0122333	-37.2492	-38.0007	-40.6285	-36.3386			0.0122333	55.3321	-95.0256	12.4199	98.3817			0.0122333	-37.9941	2.99216	95.8089	-89.1023
		0.0122667	5.98062	2.46895	3.00495	1.00647			0.0122667	-1.59078	3.78744	0.560772	-2.34382			0.0122667	-37.4166	-38.0767	-40.7955	-36.4856			0.0122667	56.4741	-94.5419	12.5191	98.6795			0.0122667	-38.1747	2.70207	95.5671	-89.0472
		0.0123	5.90335	2.55457	3.0101	1.03282			0.0123	-1.59757	3.77216	0.594147	-2.2549			0.0123	-37.5882	-38.153	-40.9607	-36.6333			0.0123	57.5775	-94.0741	12.6179	98.9943			0.0123	-38.3234	2.45045	95.3427	-88.9786
		0.0123333	5.82564	2.64017	3.01146	1.05449			0.0123333	-1.60375	3.75933	0.628421	-2.16715			0.0123333	-37.7636	-38.2296	-41.1241	-36.7818			0.0123333	58.6418	-93.6221	12.7163	99.326			0.0123333	-38.4398	2.23746	95.1351	-88.8966
		0.0123667	5.74787	2.72592	3.00915	1.07112			0.0123667	-1.60939	3.7487	0.663184	-2.0803			0.0123667	-37.9421	-38.3062	-41.2858	-36.9311			0.0123667	59.6667	-93.1857	12.8141	99.6745			0.0123667	-38.5235	2.06316	94.9437	-88.8014
		0.0124	5.67048	2.81181	3.00307	1.08252			0.0124	-1.61471	3.73987	0.698114	-1.99407			0.0124	-38.1227	-38.3832	-41.4457	-37.0813			0.0124	60.6521	-92.7651	12.911	100.04			0.0124	-38.5745	1.92728	94.7681	-88.6928
		0.0124333	5.59403	2.89749	2.99298	1.08854			0.0124333	-1.61985	3.73256	0.733082	-1.90823			0.0124333	-38.3048	-38.4606	-41.6039	-37.2319			0.0124333	61.598	-92.3605	13.007	100.421			0.0124333	-38.5929	1.82943	94.6078	-88.5706
		0.0124667	5.51895	2.98234	2.97873	1.08913			0.0124667	-1.62496	3.72674	0.768225	-1.82272			0.0124667	-38.4875	-38.5387	-41.7607	-37.3826			0.0124667	62.5043	-91.972	13.1021	100.818			0.0124667	-38.5792	1.76919	94.463	-88.4343
		0.0125	5.44553	3.06571	2.9603	1.08456			0.0125	-1.63007	3.72265	0.803847	-1.73772			0.0125	-38.67	-38.6181	-41.9161	-37.533			0.0125	63.3711	-91.5993	13.1964	101.23			0.0125	-38.5339	1.74587	94.3334	-88.2837
		0.0125333	5.37381	3.14691	2.93787	1.07534			0.0125333	-1.63512	3.72074	0.840307	-1.6535			0.0125333	-38.8519	-38.6991	-42.0701	-37.6826			0.0125333	64.1988	-91.2422	13.2901	101.656			0.0125333	-38.4576	1.75871	94.2189	-88.1182
		0.0125667	5.3035	3.22529	2.91198	1.06199			0.0125667	-1.6399	3.72149	0.877871	-1.5703			0.0125667	-39.0328	-38.7822	-42.2224	-37.8309			0.0125667	64.9874	-90.9006	13.3831	102.096			0.0125667	-38.3512	1.80701	94.1195	-87.9376
		0.0126	5.23434	3.30045	2.88332	1.04494			0.0126	-1.64404	3.72519	0.916469	-1.48837			0.0126	-39.2126	-38.8676	-42.3726	-37.9772			0.0126	65.7373	-90.5743	13.4753	102.55			0.0126	-38.2152	1.89018	94.0352	-87.7417
		0.0126333	5.16617	3.37235	2.85257	1.0245			0.0126333	-1.6469	3.73189	0.955716	-1.40803			0.0126333	-39.3913	-38.9556	-42.5204	-38.1208			0.0126333	66.4488	-90.2627	13.5666	103.016			0.0126333	-38.0505	2.00765	93.9657	-87.5304
		0.0126667	5.09903	3.44121	2.82023	1.00085			0.0126667	-1.64791	3.74149	0.995161	-1.3295			0.0126667	-39.5683	-39.0461	-42.6654	-38.2615			0.0126667	67.1223	-89.9658	13.657	103.494			0.0126667	-37.8582	2.15885	93.9106	-87.3043
		0.0127	5.03332	3.50742	2.78653	0.974131			0.0127	-1.64679	3.75371	1.03443	-1.25281			0.0127	-39.7436	-39.139	-42.8071	-38.3987			0.0127	67.7584	-89.6834	13.7467	103.984			0.0127	-37.6392	2.34308	93.8696	-87.064
		0.0127333	4.96972	3.57145	2.75164	0.944483			0.0127333	-1.6436	3.7681	1.07324	-1.17776			0.0127333	-39.9167	-39.2342	-42.9452	-38.5326			0.0127333	68.3574	-89.4155	13.836	104.485			0.0127333	-37.3944	2.55959	93.8422	-86.8105
		0.0127667	4.90889	3.63373	2.7156	0.911942			0.0127667	-1.63845	3.78424	1.11155	-1.10426			0.0127667	-40.0871	-39.3316	-43.0797	-38.6632			0.0127667	68.9198	-89.1618	13.925	104.995			0.0127667	-37.1248	2.80763	93.8276	-86.5451
		0.0128	4.8513	3.69443	2.67825	0.876574			0.0128	-1.63148	3.80185	1.14947	-1.0324			0.0128	-40.2543	-39.4309	-43.2103	-38.7907			0.0128	69.4463	-88.9227	14.014	105.514			0.0128	-36.8314	3.0864	93.8251	-86.2688
		0.0128333	4.79706	3.75328	2.63938	0.838814			0.0128333	-1.62279	3.82068	1.18719	-0.962438			0.0128333	-40.4176	-39.5319	-43.337	-38.9154			0.0128333	69.9373	-88.6984	14.103	106.04			0.0128333	-36.5156	3.39498	93.8338	-85.9829
		0.0128667	4.74596	3.80977	2.599	0.799522			0.0128667	-1.61241	3.84056	1.2247	-0.894727			0.0128667	-40.5764	-39.6345	-43.4597	-39.0374			0.0128667	70.3934	-88.4891	14.1924	106.573			0.0128667	-36.1786	3.73215	93.8526	-85.6889
		0.0129	4.69772	3.86349	2.5574	0.759665			0.0129	-1.60013	3.86144	1.26176	-0.829695			0.0129	-40.73	-39.7385	-43.5786	-39.1569			0.0129	70.8152	-88.2949	14.2822	107.112			0.0129	-35.8217	4.09644	93.8804	-85.3878
		0.0129333	4.65199	3.91422	2.515	0.720019			0.0129333	-1.58544	3.8834	1.29793	-0.767781			0.0129333	-40.8776	-39.8439	-43.694	-39.2739			0.0129333	71.2031	-88.1161	14.372	107.655			0.0129333	-35.4461	4.48612	93.9161	-85.0807
		0.0129667	4.60849	3.96199	2.4722	0.681118			0.0129667	-1.56772	3.90639	1.33263	-0.709336			0.0129667	-41.0188	-39.9506	-43.8058	-39.3887			0.0129667	71.5576	-87.9527	14.4619	108.201			0.0129667	-35.0531	4.89921	93.9591	-84.7683
		0.013	4.56721	4.00702	2.42934	0.643359			0.013	-1.54651	3.93002	1.36529	-0.654516			0.013	-41.1531	-40.0586	-43.9141	-39.5014			0.013	71.8793	-87.8049	14.5518	108.749			0.013	-34.6441	5.33344	94.0085	-84.4511
		0.0130333	4.52834	4.04955	2.38666	0.607042			0.0130333	-1.52163	3.95367	1.39543	-0.603363			0.0130333	-41.2803	-40.168	-44.0189	-39.6117			0.0130333	72.1688	-87.6727	14.6417	109.299			0.0130333	-34.2205	5.78647	94.0635	-84.1294
		0.0130667	4.49225	4.0898	2.3443	0.572259			0.0130667	-1.49323	3.97674	1.4228	-0.555812			0.0130667	-41.4005	-40.2789	-44.1203	-39.719			0.0130667	72.4266	-87.5562	14.7316	109.847			0.0130667	-33.7841	6.25612	94.1234	-83.8034
		0.0131	4.4593	4.1278	2.30241	0.538906			0.0131	-1.46169	3.99872	1.4473	-0.511539			0.0131	-41.5138	-40.3912	-44.218	-39.8228			0.0131	72.6532	-87.4555	14.8215	110.395			0.0131	-33.3365	6.74042	94.188	-83.4735
		0.0131333	4.42966	4.16323	2.26108	0.507053			0.0131333	-1.42741	4.01937	1.46903	-0.47014			0.0131333	-41.6203	-40.5048	-44.312	-39.9225			0.0131333	72.849	-87.3708	14.9112	110.94			0.0131333	-32.8794	7.23761	94.2572	-83.1399
		0.0131667	4.40325	4.19564	2.22035	0.477181			0.0131667	-1.39064	4.03857	1.4881	-0.431491			0.0131667	-41.7204	-40.6198	-44.4023	-40.0176			0.0131667	73.0143	-87.3021	15.0007	111.482			0.0131667	-32.4142	7.74615	94.331	-82.8026
		0.0132	4.37974	4.22474	2.18034	0.449973			0.0132	-1.35151	4.05624	1.50453	-0.395773			0.0132	-41.8143	-40.7358	-44.4886	-40.108			0.0132	73.1495	-87.2494	15.0899	112.02			0.0132	-31.942	8.26453	94.4091	-82.4618
		0.0132333	4.3586	4.25054	2.14135	0.426013			0.0132333	-1.31005	4.07242	1.51821	-0.363301			0.0132333	-41.902	-40.8525	-44.5707	-40.1936			0.0132333	73.255	-87.2128	15.1788	112.554			0.0132333	-31.4642	8.79142	94.4914	-82.1182
		0.0132667	4.33924	4.27325	2.10373	0.405637			0.0132667	-1.26633	4.08708	1.5289	-0.334368			0.0132667	-41.9837	-40.9696	-44.6487	-40.2742			0.0132667	73.331	-87.1921	15.2675	113.08			0.0132667	-30.9819	9.32579	94.5778	-81.7721
		0.0133	4.32123	4.29308	2.06773	0.388911			0.0133	-1.22038	4.09997	1.53621	-0.309126			0.0133	-42.0593	-41.0868	-44.7223	-40.3501			0.0133	73.3781	-87.1874	15.356	113.6			0.0133	-30.4961	9.86686	94.6683	-81.424
		0.0133333	4.3045	4.31023	2.03355	0.375839			0.0133333	-1.17217	4.11061	1.53973	-0.287614			0.0133333	-42.1288	-41.2037	-44.7919	-40.4217			0.0133333	73.3963	-87.1987	15.444	114.112			0.0133333	-30.0075	10.4139	94.763	-81.0742
		0.0133667	4.28953	4.32493	2.0013	0.366475			0.0133667	-1.12189	4.1183	1.53918	-0.269767			0.0133667	-42.1922	-41.32	-44.8574	-40.4892			0.0133667	73.3861	-87.226	15.5316	114.615			0.0133667	-29.5165	10.9665	94.8617	-80.7231
		0.0134	4.27699	4.33734	1.97091	0.360815			0.0134	-1.0699	4.12234	1.53443	-0.255338			0.0134	-42.2491	-41.4356	-44.9191	-40.5533			0.0134	73.3474	-87.2696	15.6188	115.108			0.0134	-29.0232	11.5241	94.9643	-80.3711
		0.0134333	4.26754	4.34728	1.94211	0.358798			0.0134333	-1.01673	4.12219	1.52549	-0.243971			0.0134333	-42.2993	-41.5504	-44.9774	-40.6141			0.0134333	73.2804	-87.3299	15.7056	115.592			0.0134333	-28.5277	12.086	95.0703	-80.0186
		0.0134667	4.26151	4.35441	1.91461	0.360385			0.0134667	-0.962855	4.11771	1.51266	-0.23544			0.0134667	-42.3428	-41.6645	-45.0326	-40.6718			0.0134667	73.1851	-87.4068	15.7922	116.064			0.0134667	-28.0298	12.6519	95.1794	-79.6662
		0.0135	4.25876	4.35852	1.88826	0.365609			0.0135	-0.90848	4.10924	1.49635	-0.229742			0.0135	-42.3796	-41.7779	-45.085	-40.7267			0.0135	73.0615	-87.5006	15.8784	116.524			0.0135	-27.5297	13.221	95.2909	-79.3141
		0.0135333	4.25888	4.35965	1.8632	0.374632			0.0135333	-0.853644	4.0972	1.47695	-0.226965			0.0135333	-42.4096	-41.8907	-45.1348	-40.7787			0.0135333	72.9096	-87.6113	15.9642	116.971			0.0135333	-27.0271	13.7924	95.4045	-78.9627
		0.0135667	4.2615	4.35807	1.83975	0.387672			0.0135667	-0.798351	4.08181	1.45469	-0.227211			0.0135667	-42.4332	-42.0029	-45.1823	-40.8276			0.0135667	72.7291	-87.7387	16.0496	117.404			0.0135667	-26.5216	14.3651	95.5198	-78.6119
		0.0136	4.26644	4.35422	1.81831	0.404844			0.0136	-0.742617	4.06307	1.4296	-0.230723			0.0136	-42.4509	-42.1144	-45.2274	-40.8733			0.0136	72.5199	-87.8826	16.1347	117.823			0.0136	-26.013	14.9381	95.6365	-78.2614
		0.0136333	4.27363	4.34864	1.79912	0.426026			0.0136333	-0.686478	4.04089	1.40146	-0.237807			0.0136333	-42.4632	-42.2251	-45.27	-40.9157			0.0136333	72.2817	-88.0428	16.2197	118.227			0.0136333	-25.5013	15.5109	95.7545	-77.9109
		0.0136667	4.28324	4.34199	1.78226	0.450987			0.0136667	-0.630076	4.01504	1.37007	-0.248549			0.0136667	-42.4708	-42.3347	-45.31	-40.9545			0.0136667	72.0144	-88.2193	16.305	118.615			0.0136667	-24.9865	16.0828	95.8738	-77.5599
		0.0137	4.29574	4.33481	1.76769	0.479614			0.0137	-0.573871	3.98516	1.33535	-0.262737			0.0137	-42.4743	-42.4432	-45.3471	-40.9895			0.0137	71.7179	-88.4118	16.3905	118.986			0.0137	-24.4687	16.6534	95.9946	-77.2081
		0.0137333	4.3118	4.3273	1.75523	0.511957			0.0137333	-0.518594	3.95089	1.29739	-0.279917			0.0137333	-42.4741	-42.5502	-45.3811	-41.0207			0.0137333	71.392	-88.6202	16.4762	119.34			0.0137333	-23.9479	17.2217	96.1172	-76.855
		0.0137667	4.33195	4.31942	1.74455	0.548156			0.0137667	-0.464859	3.91202	1.25665	-0.29952			0.0137667	-42.4706	-42.6556	-45.4119	-41.0483			0.0137667	71.0364	-88.8442	16.5621	119.675			0.0137667	-23.4242	17.7872	96.2422	-76.5004
		0.0138	4.35642	4.31111	1.73531	0.588358			0.0138	-0.412932	3.86864	1.21381	-0.32119			0.0138	-42.4644	-42.7589	-45.4392	-41.0724			0.0138	70.6506	-89.0835	16.6481	119.992			0.0138	-22.8975	18.3496	96.3705	-76.144
		0.0138333	4.38509	4.30229	1.72732	0.632704			0.0138333	-0.36283	3.82124	1.16952	-0.344998			0.0138333	-42.4557	-42.8597	-45.463	-41.0936			0.0138333	70.2341	-89.3384	16.7343	120.29			0.0138333	-22.3678	18.9083	96.5031	-75.7858
		0.0138667	4.41761	4.29289	1.72074	0.681336			0.0138667	-0.314472	3.7705	1.12403	-0.371255			0.0138667	-42.4449	-42.9577	-45.4834	-41.1119			0.0138667	69.7863	-89.6089	16.8211	120.568			0.0138667	-21.8346	19.4637	96.6406	-75.4257
		0.0139	4.45345	4.28299	1.71598	0.734338			0.0139	-0.267699	3.71708	1.07735	-0.40024			0.0139	-42.4321	-43.0524	-45.5008	-41.1277			0.0139	69.307	-89.8951	16.9085	120.825			0.0139	-21.2974	20.0159	96.7835	-75.0632
		0.0139333	4.49224	4.27299	1.7135	0.791606			0.0139333	-0.222287	3.66147	1.02955	-0.432124			0.0139333	-42.4175	-43.1434	-45.5156	-41.1411			0.0139333	68.7955	-90.1973	16.9966	121.063			0.0139333	-20.7558	20.5654	96.9321	-74.698
		0.0139667	4.53406	4.26334	1.71366	0.852774			0.0139667	-0.178062	3.60389	0.980721	-0.46695			0.0139667	-42.4009	-43.2308	-45.5281	-41.1522			0.0139667	68.2512	-90.5158	17.0851	121.28			0.0139667	-20.2087	21.1128	97.0866	-74.3299
		0.014	4.57943	4.25448	1.71676	0.917293			0.014	-0.134959	3.5443	0.930894	-0.50461			0.014	-42.3823	-43.3145	-45.5387	-41.1612			0.014	67.6735	-90.8511	17.1742	121.477			0.014	-19.6551	21.6584	97.2473	-73.9588
		0.0140333	4.62896	4.24671	1.72296	0.984543			0.0140333	-0.0930599	3.48256	0.880236	-0.54496			0.0140333	-42.3617	-43.3946	-45.5478	-41.168			0.0140333	67.0617	-91.2035	17.2635	121.654			0.0140333	-19.0935	22.2027	97.4141	-73.5846
		0.0140667	4.68322	4.24017	1.73207	1.05399			0.0140667	-0.0526165	3.41857	0.829059	-0.587892			0.0140667	-42.3394	-43.4713	-45.5558	-41.1723			0.0140667	66.4155	-91.5734	17.353	121.811			0.0140667	-18.5228	22.7458	97.587	-73.207
		0.0141	4.74268	4.23476	1.74359	1.12543			0.0141	-0.0139859	3.35242	0.777801	-0.633306			0.0141	-42.3155	-43.5447	-45.5627	-41.1739			0.0141	65.7344	-91.9612	17.4426	121.947			0.0141	-17.9415	23.2879	97.7659	-72.8257
		0.0141333	4.8076	4.23026	1.75707	1.199			0.0141333	0.0223894	3.28437	0.726943	-0.681104			0.0141333	-42.2907	-43.615	-45.5689	-41.1725			0.0141333	65.018	-92.3668	17.532	122.064			0.0141333	-17.3483	23.829	97.9507	-72.4401
		0.0141667	4.87793	4.22648	1.77231	1.27492			0.0141667	0.0560691	3.21492	0.676783	-0.731254			0.0141667	-42.2655	-43.6821	-45.5742	-41.168			0.0141667	64.2661	-92.7904	17.6213	122.159			0.0141667	-16.7417	24.3687	98.141	-72.0496
		0.0142	4.95334	4.22324	1.78943	1.35342			0.0142	0.0868634	3.14477	0.627411	-0.783866			0.0142	-42.2404	-43.746	-45.5786	-41.1605			0.0142	63.4781	-93.2321	17.7103	122.234			0.0142	-16.1207	24.907	98.3369	-71.6533
		0.0142333	5.0334	4.2205	1.80878	1.43459			0.0142333	0.114997	3.07448	0.57882	-0.839121			0.0142333	-42.2156	-43.8063	-45.5816	-41.15			0.0142333	62.6537	-93.6919	17.7984	122.289			0.0142333	-15.484	25.4437	98.5385	-71.2503
		0.0142667	5.11772	4.21839	1.83077	1.51831			0.0142667	0.140935	3.00433	0.530955	-0.897142			0.0142667	-42.1913	-43.8626	-45.5833	-41.1368			0.0142667	61.7925	-94.1698	17.8854	122.323			0.0142667	-14.8307	25.9791	98.7463	-70.8397
		0.0143	5.20599	4.21722	1.85561	1.60422			0.0143	0.165024	2.93441	0.483723	-0.957929			0.0143	-42.1675	-43.9147	-45.5835	-41.1211			0.0143	60.8942	-94.6659	17.9709	122.338			0.0143	-14.1601	26.5132	98.9605	-70.4205
		0.0143333	5.29808	4.21732	1.88326	1.69181			0.0143333	0.187315	2.86465	0.436967	-1.02127			0.0143333	-42.1445	-43.9623	-45.5824	-41.1032			0.0143333	59.9586	-95.1799	18.0547	122.332			0.0143333	-13.4714	27.0464	99.1819	-69.9918
		0.0143667	5.39405	4.21888	1.91355	1.78055			0.0143667	0.207566	2.79496	0.39054	-1.0868			0.0143667	-42.1221	-44.005	-45.5802	-41.0836			0.0143667	58.9854	-95.7117	18.1365	122.307			0.0143667	-12.7637	27.5788	99.411	-69.5526
		0.0144	5.49404	4.22193	1.9462	1.87003			0.0144	0.225341	2.72528	0.344463	-1.15416			0.0144	-42.1002	-44.0428	-45.5773	-41.0625			0.0144	57.9741	-96.261	18.2162	122.262			0.0144	-12.0364	28.1114	99.6486	-69.1022
		0.0144333	5.59814	4.22616	1.98093	1.96016			0.0144333	0.240157	2.65567	0.298935	-1.22302			0.0144333	-42.0788	-44.0759	-45.5742	-41.0402			0.0144333	56.9245	-96.8274	18.2938	122.199			0.0144333	-11.2887	28.6449	99.895	-68.6398
		0.0144667	5.7064	4.23104	2.0175	2.05104			0.0144667	0.25166	2.58649	0.254246	-1.29305			0.0144667	-42.0574	-44.1042	-45.5714	-41.0171			0.0144667	55.8365	-97.4107	18.3693	122.116			0.0144667	-10.5196	29.1804	100.15	-68.1651
		0.0145	5.81865	4.23616	2.05584	2.14268			0.0145	0.259792	2.51845	0.21067	-1.36406			0.0145	-42.0358	-44.128	-45.5694	-40.9933			0.0145	54.7101	-98.0103	18.443	122.014			0.0145	-9.72843	29.7188	100.415	-67.6775
		0.0145333	5.93451	4.24138	2.09618	2.23489			0.0145333	0.264825	2.45228	0.16845	-1.43596			0.0145333	-42.0137	-44.1472	-45.5686	-40.9691			0.0145333	53.5456	-98.6257	18.5146	121.893			0.0145333	-8.91422	30.261	100.689	-67.1769
		0.0145667	6.05344	4.24679	2.1389	2.32734			0.0145667	0.267238	2.38849	0.127795	-1.50873			0.0145667	-41.9913	-44.1621	-45.5692	-40.9444			0.0145667	52.3437	-99.256	18.5841	121.754			0.0145667	-8.07605	30.808	100.973	-66.6635
		0.0146	6.17495	4.25267	2.18425	2.41978			0.0146	0.267541	2.32727	0.0888805	-1.58235			0.0146	-41.9687	-44.1729	-45.5715	-40.9191			0.0146	51.1057	-99.9008	18.6512	121.596			0.0146	-7.21297	31.361	101.267	-66.1374
		0.0146333	6.29883	4.25942	2.23236	2.51196			0.0146333	0.266097	2.26866	0.0518322	-1.65672			0.0146333	-41.9464	-44.1798	-45.5753	-40.8933			0.0146333	49.8328	-100.56	18.716	121.419			0.0146333	-6.32403	31.9208	101.571	-65.5985
		0.0146667	6.42519	4.26731	2.28321	2.6036			0.0146667	0.262967	2.21263	0.0168245	-1.7315			0.0146667	-41.9245	-44.1826	-45.5805	-40.8669			0.0146667	48.5264	-101.232	18.7784	121.225			0.0146667	-5.40838	32.4879	101.885	-65.0467
		0.0147	6.55414	4.27636	2.33653	2.69437			0.0147	0.257951	2.15915	-0.0156785	-1.80621			0.0147	-41.9034	-44.1814	-45.5872	-40.84			0.0147	47.1881	-101.918	18.8381	121.012			0.0147	-4.46525	33.0625	102.209	-64.4817
		0.0147333	6.68558	4.28648	2.39176	2.784			0.0147333	0.250803	2.1083	-0.0448996	-1.88057			0.0147333	-41.8832	-44.1762	-45.5951	-40.8126			0.0147333	45.82	-102.616	18.8949	120.783			0.0147333	-3.49395	33.6446	102.543	-63.9033
		0.0147667	6.81923	4.29754	2.44832	2.87244			0.0147667	0.24141	2.06049	-0.0700257	-1.95448			0.0147667	-41.8639	-44.167	-45.6042	-40.7848			0.0147667	44.4242	-103.325	18.9489	120.536			0.0147667	-2.49393	34.2344	102.885	-63.3114
		0.0148	6.9546	4.30933	2.50594	2.96003			0.0148	0.229929	2.01624	-0.090435	-2.0278			0.0148	-41.8456	-44.1536	-45.6141	-40.7569			0.0148	43.0033	-104.046	19.0002	120.273			0.0148	-1.46485	34.8317	103.238	-62.7058
		0.0148333	7.09089	4.32163	2.56464	3.04729			0.0148333	0.216787	1.97595	-0.105828	-2.10047			0.0148333	-41.8281	-44.1361	-45.6249	-40.7291			0.0148333	41.5598	-104.775	19.049	119.993			0.0148333	-0.40659	35.4364	103.6	-62.0861
		0.0148667	7.22732	4.33416	2.62461	3.13472			0.0148667	0.202536	1.94	-0.11625	-2.1725			0.0148667	-41.8112	-44.1141	-45.6364	-40.7017			0.0148667	40.0965	-105.512	19.0952	119.699			0.0148667	0.680713	36.0486	103.972	-61.4518
		0.0149	7.36346	4.34677	2.68627	3.22266			0.0149	0.187768	1.9088	-0.121981	-2.24387			0.0149	-41.7946	-44.0876	-45.6487	-40.6751			0.0149	38.6162	-106.256	19.1389	119.389			0.0149	1.79686	36.6686	104.354	-60.8027
		0.0149333	7.49907	4.35953	2.75013	3.31117			0.0149333	0.173036	1.88254	-0.123361	-2.31445			0.0149333	-41.7779	-44.0565	-45.6619	-40.6495			0.0149333	37.1217	-107.004	19.1804	119.066			0.0149333	2.94159	37.2971	104.748	-60.1382
		0.0149667	7.63404	4.37265	2.81634	3.40008			0.0149667	0.158655	1.86098	-0.120655	-2.38403			0.0149667	-41.7608	-44.0211	-45.6761	-40.625			0.0149667	35.6162	-107.754	19.2199	118.728			0.0149667	4.11456	37.9343	105.155	-59.4578
		0.015	7.76825	4.38631	2.88454	3.48907			0.015	0.144508	1.8436	-0.114008	-2.45214			0.015	-41.7426	-43.9816	-45.6916	-40.6019			0.015	34.1029	-108.505	19.2575	118.377			0.015	5.3154	38.5805	105.573	-58.7611
		0.0150333	7.90159	4.4007	2.9542	3.57789			0.0150333	0.130138	1.82985	-0.103352	-2.51824			0.0150333	-41.723	-43.9382	-45.7085	-40.58			0.0150333	32.5851	-109.253	19.2931	118.012			0.0150333	6.54383	39.2357	106.005	-58.0479
		0.0150667	8.03409	4.41593	3.02498	3.66637			0.0150667	0.115063	1.81945	-0.0884082	-2.58191			0.0150667	-41.7018	-43.8914	-45.7271	-40.5594			0.0150667	31.0663	-109.998	19.3268	117.634			0.0150667	7.79961	39.9005	106.45	-57.3186
		0.0151	8.16574	4.43201	3.09678	3.75464			0.0151	0.0989814	1.81242	-0.068819	-2.64302			0.0151	-41.6789	-43.8413	-45.7472	-40.5398			0.0151	29.55	-110.737	19.3585	117.243			0.0151	9.08253	40.5754	106.909	-56.5734
		0.0151333	8.29611	4.44881	3.16973	3.84315			0.0151333	0.0818868	1.80894	-0.0443123	-2.70161			0.0151333	-41.6542	-43.7884	-45.7685	-40.5208			0.0151333	28.0395	-111.468	19.3881	116.84			0.0151333	10.3923	41.2608	107.383	-55.8129
		0.0151667	8.42447	4.46615	3.24417	3.93239			0.0151667	0.0641624	1.80917	-0.0149058	-2.75785			0.0151667	-41.6279	-43.7329	-45.7905	-40.5019			0.0151667	26.5386	-112.188	19.4155	116.425			0.0151667	11.7285	41.9571	107.871	-55.0381
		0.0152	8.5501	4.48402	3.32038	4.02259			0.0152	0.0465535	1.81318	0.0190691	-2.81192			0.0152	-41.6002	-43.6752	-45.8128	-40.4829			0.0152	25.0509	-112.895	19.4405	115.998			0.0152	13.0906	42.6646	108.374	-54.2497
		0.0152333	8.67256	4.50263	3.3984	4.11375			0.0152333	0.0299541	1.82096	0.0571657	-2.86392			0.0152333	-41.5713	-43.6157	-45.8352	-40.4638			0.0152333	23.5802	-113.587	19.4632	115.56			0.0152333	14.478	43.3836	108.893	-53.449
		0.0152667	8.79157	4.52232	3.47806	4.20569			0.0152667	0.01512	1.83242	0.0989624	-2.91384			0.0152667	-41.5413	-43.5542	-45.8574	-40.4447			0.0152667	22.1305	-114.262	19.4836	115.111			0.0152667	15.89	44.1144	109.426	-52.6368
		0.0153	8.90704	4.54337	3.55906	4.29807			0.0153	0.00243522	1.84722	0.144062	-2.96145			0.0153	-41.5102	-43.4906	-45.8788	-40.4256			0.0153	20.7057	-114.918	19.5019	114.651			0.0153	17.3257	44.8573	109.973	-51.8142
		0.0153333	9.01907	4.56593	3.64085	4.39055			0.0153333	-0.00818339	1.86479	0.192169	-3.00649			0.0153333	-41.4781	-43.4247	-45.8992	-40.4064			0.0153333	19.3099	-115.553	19.5183	114.182			0.0153333	18.7843	45.6122	110.535	-50.982
		0.0153667	9.12797	4.58998	3.72284	4.48286			0.0153667	-0.0170715	1.88462	0.24325	-3.04886			0.0153667	-41.4447	-43.356	-45.9182	-40.3871			0.0153667	17.9471	-116.164	19.5333	113.702			0.0153667	20.2647	46.3788	111.109	-50.141
		0.0154	9.23389	4.61519	3.80464	4.57498			0.0154	-0.0245239	1.90644	0.297474	-3.0885			0.0154	-41.41	-43.2843	-45.9358	-40.3677			0.0154	16.6214	-116.75	19.5472	113.212			0.0154	21.7656	47.1566	111.697	-49.2917
		0.0154333	9.33664	4.64109	3.88612	4.66725			0.0154333	-0.0307639	1.93036	0.355071	-3.12529			0.0154333	-41.3736	-43.2099	-45.9519	-40.3483			0.0154333	15.3365	-117.309	19.5603	112.712			0.0154333	23.2857	47.9447	112.296	-48.4347
		0.0154667	9.4357	4.66723	3.96721	4.76012			0.0154667	-0.0360244	1.95679	0.4162	-3.15918			0.0154667	-41.3353	-43.1329	-45.9665	-40.3291			0.0154667	14.096	-117.838	19.5728	112.203			0.0154667	24.8231	48.7425	112.908	-47.5708
		0.0155	9.53043	4.69335	4.04805	4.85376			0.0155	-0.0404891	1.98608	0.480729	-3.19027			0.0155	-41.2949	-43.0536	-45.9796	-40.31			0.0155	12.9036	-118.336	19.585	111.685			0.0155	26.376	49.5491	113.531	-46.7007
		0.0155333	9.62034	4.7193	4.12909	4.948			0.0155333	-0.0440756	2.01826	0.548131	-3.21877			0.0155333	-41.2523	-42.9723	-45.9912	-40.2907			0.0155333	11.7627	-118.8	19.5971	111.159			0.0155333	27.9425	50.3636	114.166	-45.8252
		0.0155667	9.7054	4.74545	4.21073	5.04252			0.0155667	-0.0464974	2.05315	0.617668	-3.24479			0.0155667	-41.2074	-42.8896	-46.0015	-40.271			0.0155667	10.6768	-119.229	19.6091	110.624			0.0155667	29.5206	51.1853	114.812	-44.9451
		0.0156	9.78599	4.77257	4.29298	5.13702			0.0156	-0.0475633	2.09046	0.688672	-3.26843			0.0156	-41.1605	-42.8058	-46.0101	-40.2504			0.0156	9.64893	-119.621	19.6211	110.08			0.0156	31.1084	52.0139	115.468	-44.0614
		0.0156333	9.86261	4.80132	4.37559	5.23124			0.0156333	-0.0472023	2.12965	0.76066	-3.28968			0.0156333	-41.1117	-42.7212	-46.0167	-40.2287			0.0156333	8.68246	-119.973	19.6334	109.529			0.0156333	32.7039	52.8487	116.134	-43.1753
		0.0156667	9.93574	4.83201	4.45821	5.32498			0.0156667	-0.0454787	2.17022	0.833249	-3.30841			0.0156667	-41.0615	-42.6358	-46.0207	-40.2055			0.0156667	7.78045	-120.286	19.646	108.969			0.0156667	34.3051	53.6894	116.81	-42.2883
		0.0157	10.0058	4.86457	4.54047	5.41808			0.0157	-0.0427122	2.2119	0.906133	-3.32444			0.0157	-41.01	-42.5497	-46.0216	-40.1805			0.0157	6.94595	-120.556	19.659	108.402			0.0157	35.9101	54.5354	117.496	-41.4016
		0.0157333	10.073	4.89855	4.62206	5.51049			0.0157333	-0.0393321	2.25461	0.979072	-3.33759			0.0157333	-40.9578	-42.4629	-46.0188	-40.1536			0.0157333	6.18184	-120.784	19.6726	107.827			0.0157333	37.5167	55.3862	118.19	-40.5169
		0.0157667	10.1371	4.9335	4.70282	5.60221			0.0157667	-0.0356227	2.29839	1.05184	-3.34777			0.0157667	-40.9051	-42.3751	-46.012	-40.1246			0.0157667	5.4907	-120.967	19.6869	107.244			0.0157667	39.1231	56.241	118.891	-39.6358
		0.0158	10.1978	4.96922	4.78281	5.69332			0.0158	-0.0316541	2.3434	1.12411	-3.35507			0.0158	-40.8524	-42.2864	-46.0007	-40.0935			0.0158	4.87485	-121.105	19.7024	106.653			0.0158	40.7273	57.0992	119.6	-38.7601
		0.0158333	10.2546	5.00584	4.8623	5.78385			0.0158333	-0.0272677	2.38963	1.19539	-3.35978			0.0158333	-40.7997	-42.1966	-45.9848	-40.0601			0.0158333	4.33645	-121.198	19.7196	106.053			0.0158333	42.3275	57.96	120.314	-37.8918
		0.0158667	10.3069	5.04362	4.94154	5.87374			0.0158667	-0.0220314	2.4369	1.26502	-3.36219			0.0158667	-40.747	-42.1054	-45.9639	-40.0246			0.0158667	3.87747	-121.244	19.7388	105.446			0.0158667	43.922	58.8223	121.032	-37.0327
		0.0159	10.3542	5.083	5.02078	5.96281			0.0159	-0.0153902	2.48491	1.33232	-3.36251			0.0159	-40.6942	-42.0126	-45.9378	-39.9868			0.0159	3.49963	-121.242	19.76	104.83			0.0159	45.509	59.685	121.752	-36.1846
		0.0159333	10.3965	5.12453	5.10019	6.05079			0.0159333	-0.00698619	2.53328	1.39668	-3.36086			0.0159333	-40.6413	-41.9183	-45.9064	-39.9469			0.0159333	3.20447	-121.194	19.7834	104.206			0.0159333	47.0863	60.5468	122.472	-35.3493
		0.0159667	10.4343	5.16876	5.1797	6.13736			0.0159667	0.00318521	2.58159	1.45762	-3.35737			0.0159667	-40.5881	-41.8225	-45.8699	-39.905			0.0159667	2.99339	-121.098	19.8091	103.573			0.0159667	48.6519	61.4062	123.191	-34.5279
		0.016	10.4684	5.2161	5.259	6.22222			0.016	0.0148569	2.62944	1.51485	-3.35216			0.016	-40.5345	-41.7253	-45.8283	-39.8609			0.016	2.86756	-120.955	19.8373	102.933			0.016	50.2035	62.2616	123.907	-33.7216
		0.0160333	10.4996	5.26684	5.33755	6.30518			0.0160333	0.0275976	2.67649	1.56834	-3.34531			0.0160333	-40.4804	-41.6271	-45.7818	-39.8143			0.0160333	2.82782	-120.764	19.8682	102.285			0.0160333	51.7386	63.1112	124.618	-32.9319
		0.0160667	10.5283	5.32121	5.41489	6.38617			0.0160667	0.0408796	2.72239	1.61821	-3.33703			0.0160667	-40.426	-41.5284	-45.7303	-39.7647			0.0160667	2.87476	-120.526	19.9018	101.629			0.0160667	53.2547	63.9529	125.323	-32.1601
		0.0161	10.5545	5.37946	5.49082	6.46529			0.0161	0.0542133	2.76691	1.66461	-3.32777			0.0161	-40.3715	-41.4293	-45.674	-39.7118			0.0161	3.00872	-120.241	19.9382	100.967			0.0161	54.7489	64.7846	126.021	-31.4076
		0.0161333	10.5778	5.4418	5.56536	6.54268			0.0161333	0.0673786	2.81005	1.70763	-3.31826			0.0161333	-40.3175	-41.33	-45.6126	-39.6552			0.0161333	3.22967	-119.91	19.9774	100.299			0.0161333	56.2182	65.604	126.71	-30.6756
		0.0161667	10.5981	5.50832	5.63871	6.61845			0.0161667	0.0804903	2.85185	1.74725	-3.30906			0.0161667	-40.2646	-41.2306	-45.5461	-39.5947			0.0161667	3.53727	-119.534	20.0192	99.625			0.0161667	57.6597	66.409	127.387	-29.9653
		0.0162	10.6151	5.57914	5.71114	6.69261			0.0162	0.0937072	2.89224	1.78342	-3.30038			0.0162	-40.213	-41.1312	-45.4742	-39.5299			0.0162	3.93087	-119.114	20.0636	98.9464			0.0162	59.0706	67.1977	128.052	-29.2779
		0.0162333	10.6289	5.65446	5.78278	6.76496			0.0162333	0.107021	2.93081	1.81605	-3.29231			0.0162333	-40.1632	-41.0318	-45.3966	-39.4606			0.0162333	4.40961	-118.651	20.1106	98.2639			0.0162333	60.4481	67.9683	128.703	-28.6146
		0.0162667	10.6398	5.73448	5.85352	6.83519			0.0162667	0.120292	2.96687	1.84507	-3.28487			0.0162667	-40.1153	-40.9323	-45.3132	-39.3867			0.0162667	4.97243	-118.146	20.1601	97.5782			0.0162667	61.7894	68.7194	129.339	-27.9764
		0.0163	10.6485	5.81928	5.92302	6.903			0.0163	0.133222	2.99978	1.87052	-3.27789			0.0163	-40.0695	-40.8325	-45.2237	-39.3086			0.0163	5.61809	-117.601	20.2118	96.89			0.0163	63.0922	69.4493	129.958	-27.3645
		0.0163333	10.656	5.90884	5.99095	6.96819			0.0163333	0.145431	3.02921	1.89253	-3.27112			0.0163333	-40.0257	-40.7321	-45.1283	-39.2269			0.0163333	6.34524	-117.016	20.2653	96.2			0.0163333	64.3541	70.1568	130.558	-26.7801
		0.0163667	10.6628	6.00291	6.05703	7.0307			0.0163667	0.156651	3.05504	1.91129	-3.26439			0.0163667	-39.9838	-40.6308	-45.027	-39.142			0.0163667	7.15236	-116.393	20.3204	95.5089			0.0163667	65.5729	70.8403	131.139	-26.2246
		0.0164	10.6691	6.10107	6.12099	7.09065			0.0164	0.166663	3.07716	1.92692	-3.25764			0.0164	-39.9438	-40.5286	-44.92	-39.0544			0.0164	8.03781	-115.734	20.3769	94.8177			0.0164	66.7463	71.4983	131.697	-25.6992
		0.0164333	10.6749	6.20298	6.18273	7.1483			0.0164333	0.175245	3.09558	1.93944	-3.25095			0.0164333	-39.9055	-40.4253	-44.8077	-38.9646			0.0164333	8.99976	-115.041	20.4347	94.1275			0.0164333	67.8719	72.1293	132.233	-25.2054
		0.0164667	10.6798	6.30844	6.24234	7.20392			0.0164667	0.182328	3.11051	1.94877	-3.24458			0.0164667	-39.8685	-40.3209	-44.6908	-38.8729			0.0164667	10.0361	-114.314	20.4937	93.4393			0.0164667	68.9476	72.7317	132.743	-24.7444
		0.0165	10.6839	6.41734	6.30012	7.2577			0.0165	0.188023	3.12233	1.9547	-3.239			0.0165	-39.8326	-40.2157	-44.5701	-38.7797			0.0165	11.1445	-113.555	20.5538	92.7544			0.0165	69.9716	73.3038	133.226	-24.3171
		0.0165333	10.6869	6.52968	6.35645	7.30975			0.0165333	0.192519	3.13134	1.95704	-3.23458			0.0165333	-39.7975	-40.1101	-44.4463	-38.6853			0.0165333	12.3225	-112.767	20.615	92.074			0.0165333	70.942	73.8438	133.679	-23.924
		0.0165667	10.6889	6.64549	6.41158	7.35996			0.0165667	0.196033	3.13745	1.95557	-3.23141			0.0165667	-39.7634	-40.0045	-44.32	-38.5901			0.0165667	13.5676	-111.949	20.6772	91.3992			0.0165667	71.8567	74.3498	134.103	-23.5654
		0.0166	10.6901	6.76466	6.46561	7.40796			0.0166	0.198654	3.14025	1.95012	-3.2293			0.0166	-39.7304	-39.8994	-44.1919	-38.494			0.0166	14.8775	-111.105	20.7403	90.7309			0.0166	72.7141	74.8203	134.494	-23.2413
		0.0166333	10.6909	6.88696	6.51855	7.45331			0.0166333	0.200213	3.13935	1.94067	-3.22804			0.0166333	-39.6984	-39.7952	-44.0625	-38.3969			0.0166333	16.2496	-110.235	20.804	90.07			0.0166333	73.5121	75.2533	134.851	-22.9517
		0.0166667	10.6916	7.01206	6.5702	7.4957			0.0166667	0.20039	3.1345	1.92737	-3.22752			0.0166667	-39.6676	-39.692	-43.9319	-38.2987			0.0166667	17.6814	-109.341	20.8683	89.4176			0.0166667	74.249	75.6468	135.173	-22.6967
		0.0167	10.6922	7.13964	6.6203	7.53505			0.0167	0.198853	3.12562	1.91031	-3.22784			0.0167	-39.6379	-39.59	-43.8001	-38.1995			0.0167	19.1703	-108.425	20.933	88.7749			0.0167	74.9232	75.9991	135.459	-22.4758
		0.0167333	10.6928	7.26927	6.6687	7.57159			0.0167333	0.195318	3.11275	1.88941	-3.22927			0.0167333	-39.6094	-39.489	-43.6675	-38.0992			0.0167333	20.7136	-107.488	20.9979	88.1432			0.0167333	75.5332	76.3085	135.709	-22.289
		0.0167667	10.693	7.40049	6.71561	7.60576			0.0167667	0.189586	3.09594	1.86438	-3.2321			0.0167667	-39.582	-39.389	-43.534	-37.9984			0.0167667	22.3085	-106.532	21.0628	87.5235			0.0167667	76.0776	76.5733	135.921	-22.1362
		0.0168	10.6924	7.5329	6.76151	7.63796			0.0168	0.181597	3.07512	1.83483	-3.23666			0.0168	-39.5556	-39.2898	-43.3998	-37.8973			0.0168	23.9521	-105.559	21.1276	86.9173			0.0168	76.5552	76.7921	136.096	-22.0173
		0.0168333	10.6904	7.66628	6.80692	7.6685			0.0168333	0.171466	3.05027	1.80037	-3.24315			0.0168333	-39.5301	-39.1913	-43.2647	-37.7965			0.0168333	25.6414	-104.57	21.1922	86.3259			0.0168333	76.9649	76.9639	136.233	-21.9322
		0.0168667	10.6866	7.80067	6.85227	7.69756			0.0168667	0.159384	3.02135	1.7606	-3.25157			0.0168667	-39.505	-39.0932	-43.1291	-37.6965			0.0168667	27.3736	-103.567	21.2566	85.7507			0.0168667	77.306	77.0881	136.332	-21.8807
		0.0169	10.681	7.93621	6.89789	7.72523			0.0169	0.145421	2.98831	1.71515	-3.26165			0.0169	-39.4804	-38.9955	-42.993	-37.598			0.0169	29.1454	-102.55	21.3207	85.193			0.0169	77.5781	77.1643	136.393	-21.8626
		0.0169333	10.6736	8.07292	6.94388	7.75141			0.0169333	0.129485	2.95113	1.66388	-3.273			0.0169333	-39.4558	-38.8979	-42.8566	-37.5015			0.0169333	30.9536	-101.523	21.3845	84.654			0.0169333	77.781	77.1921	136.415	-21.8777
		0.0169667	10.6645	8.2107	6.99015	7.77582			0.0169667	0.11139	2.90983	1.60701	-3.2852			0.0169667	-39.431	-38.8006	-42.7205	-37.4077			0.0169667	32.7952	-100.485	21.4478	84.1347			0.0169667	77.915	77.1713	136.4	-21.9257
		0.017	10.6542	8.34932	7.03667	7.79827			0.017	0.0908986	2.86447	1.54511	-3.29788			0.017	-39.4057	-38.7037	-42.5853	-37.317			0.017	34.667	-99.4383	21.5106	83.6365			0.017	77.9802	77.1019	136.346	-22.006
		0.0170333	10.6429	8.48838	7.08349	7.8188			0.0170333	0.0678008	2.81516	1.47878	-3.31092			0.0170333	-39.3797	-38.6073	-42.4514	-37.2295			0.0170333	36.5659	-98.3844	21.5725	83.1604			0.0170333	77.9773	76.9845	136.255	-22.1184
		0.0170667	10.6304	8.62736	7.13068	7.8377			0.0170667	0.0419539	2.76205	1.40857	-3.3246			0.0170667	-39.3527	-38.5115	-42.3192	-37.1454			0.0170667	38.4891	-97.3245	21.6333	82.7073			0.0170667	77.907	76.8197	136.126	-22.2626
		0.0171	10.6164	8.76577	7.17835	7.85544			0.0171	0.0132942	2.70538	1.33484	-3.33948			0.0171	-39.3247	-38.4166	-42.1891	-37.0648			0.0171	40.4336	-96.26	21.6931	82.2778			0.0171	77.7707	76.6079	135.96	-22.4387
		0.0171333	10.6006	8.90318	7.22672	7.87253			0.0171333	-0.0181379	2.6454	1.25778	-3.35602			0.0171333	-39.2956	-38.3228	-42.0615	-36.9878			0.0171333	42.3965	-95.1923	21.7518	81.8727			0.0171333	77.5696	76.3492	135.757	-22.6468
		0.0171667	10.5831	9.03933	7.2762	7.88922			0.0171667	-0.0521988	2.58236	1.17748	-3.37455			0.0171667	-39.2654	-38.2304	-41.9365	-36.9141			0.0171667	44.3748	-94.1226	21.8093	81.4927			0.0171667	77.3052	76.0435	135.517	-22.8863
		0.0172	10.5641	9.17423	7.32736	7.90549			0.0172	-0.0887058	2.51629	1.09394	-3.39526			0.0172	-39.234	-38.1398	-41.814	-36.8434			0.0172	46.3655	-93.0522	21.8654	81.1384			0.0172	76.979	75.691	135.241	-23.1566
		0.0172333	10.5438	9.30792	7.38049	7.92108			0.0172333	-0.127506	2.44696	1.00699	-3.41808			0.0172333	-39.2016	-38.0513	-41.6941	-36.7756			0.0172333	48.3661	-91.9824	21.9199	80.8105			0.0172333	76.5923	75.2917	134.93	-23.4566
		0.0172667	10.5226	9.44037	7.43549	7.93566			0.0172667	-0.168551	2.37384	0.916484	-3.44272			0.0172667	-39.1682	-37.9651	-41.5767	-36.7106			0.0172667	50.3737	-90.9143	21.9727	80.5097			0.0172667	76.1466	74.8459	134.585	-23.7854
		0.0173	10.5007	9.57144	7.49201	7.94898			0.0173	-0.211917	2.29646	0.822591	-3.4688			0.0173	-39.1337	-37.8812	-41.4615	-36.6483			0.0173	52.3855	-89.8492	22.0236	80.2368			0.0173	75.6435	74.354	134.206	-24.1416
		0.0173333	10.4786	9.70074	7.54961	7.96095			0.0173333	-0.257665	2.21469	0.725777	-3.49602			0.0173333	-39.0982	-37.7997	-41.3484	-36.5889			0.0173333	54.3987	-88.7885	22.0726	79.9925			0.0173333	75.0842	73.817	133.795	-24.5241
		0.0173667	10.4566	9.82773	7.60797	7.97165			0.0173667	-0.305732	2.12887	0.62676	-3.52436			0.0173667	-39.0618	-37.7206	-41.2372	-36.5323			0.0173667	56.4105	-87.7335	22.1195	79.7769			0.0173667	74.4702	73.2359	133.354	-24.9317
		0.0174	10.4345	9.95172	7.66695	7.9815			0.0174	-0.355966	2.03944	0.526309	-3.55409			0.0174	-39.024	-37.6437	-41.128	-36.4789			0.0174	58.4181	-86.6856	22.164	79.5905			0.0174	73.803	72.6118	132.884	-25.3633
		0.0174333	10.4121	10.0721	7.72654	7.99108			0.0174333	-0.408174	1.94686	0.424893	-3.58565			0.0174333	-38.9845	-37.5688	-41.0211	-36.429			0.0174333	60.4189	-85.6462	22.2061	79.4334			0.0174333	73.0843	71.9456	132.386	-25.8179
		0.0174667	10.3892	10.1886	7.78676	8.00082			0.0174667	-0.462082	1.85155	0.322647	-3.61948			0.0174667	-38.9428	-37.4954	-40.9168	-36.3826			0.0174667	62.4104	-84.6164	22.2457	79.3059			0.0174667	72.3158	71.2386	131.862	-26.295
		0.0175	10.366	10.301	7.84765	8.01089			0.0175	-0.517282	1.75386	0.219614	-3.65585			0.0175	-38.8984	-37.4236	-40.8156	-36.3399			0.0175	64.3898	-83.5971	22.2828	79.2081			0.0175	71.4995	70.4919	131.314	-26.794
		0.0175333	10.3428	10.4092	7.90912	8.02122			0.0175333	-0.573323	1.65383	0.115872	-3.69471			0.0175333	-38.8508	-37.3534	-40.7177	-36.3008			0.0175333	66.3547	-82.5897	22.3173	79.1396			0.0175333	70.6377	69.7069	130.741	-27.3145
		0.0175667	10.3197	10.5133	7.9709	8.03165			0.0175667	-0.629905	1.55111	0.011643	-3.73557			0.0175667	-38.7998	-37.2849	-40.6235	-36.265			0.0175667	68.3026	-81.5949	22.3491	79.1001			0.0175667	69.7325	68.8848	130.147	-27.8564
		0.0176	10.2971	10.613	8.03257	8.04185			0.0176	-0.686942	1.44516	-0.0926352	-3.77764			0.0176	-38.7453	-37.2184	-40.5331	-36.2323			0.0176	70.2312	-80.6137	22.3784	79.0894			0.0176	68.7864	68.027	129.531	-28.4194
		0.0176333	10.2754	10.7085	8.09361	8.05145			0.0176333	-0.744466	1.33561	-0.196373	-3.82027			0.0176333	-38.6872	-37.1541	-40.4466	-36.2025			0.0176333	72.1381	-79.647	22.4052	79.1071			0.0176333	67.802	67.1352	128.895	-29.0034
		0.0176667	10.2549	10.7993	8.15337	8.06022			0.0176667	-0.802489	1.22247	-0.298915	-3.86306			0.0176667	-38.6253	-37.092	-40.3637	-36.1752			0.0176667	74.0211	-78.6956	22.4297	79.1529			0.0176667	66.7816	66.211	128.24	-29.6082
		0.0177	10.2361	10.8849	8.21128	8.06825			0.0177	-0.860943	1.10618	-0.399609	-3.90567			0.0177	-38.5597	-37.0321	-40.2844	-36.1499			0.0177	75.8779	-77.7599	22.452	79.2265			0.0177	65.7275	65.2563	127.566	-30.2332
		0.0177333	10.2189	10.9648	8.26707	8.07589			0.0177333	-0.919652	0.987438	-0.49784	-3.94799			0.0177333	-38.4905	-36.9742	-40.2083	-36.1264			0.0177333	77.7068	-76.8406	22.4723	79.3273			0.0177333	64.6421	64.2725	126.874	-30.8775
		0.0177667	10.2031	11.0386	8.32064	8.08352			0.0177667	-0.97828	0.866979	-0.593151	-3.99014			0.0177667	-38.4179	-36.9177	-40.1352	-36.1041			0.0177667	79.5057	-75.9383	22.4905	79.4548			0.0177667	63.5275	63.261	126.164	-31.5404
		0.0178	10.1886	11.1061	8.3721	8.09135			0.0178	-1.03638	0.745233	-0.685353	-4.03232			0.0178	-38.3421	-36.8626	-40.0648	-36.0831			0.0178	81.2726	-75.0538	22.5069	79.608			0.0178	62.3858	62.223	125.439	-32.221
		0.0178333	10.1752	11.1673	8.42175	8.09935			0.0178333	-1.0935	0.622201	-0.774352	-4.07456			0.0178333	-38.2633	-36.8085	-39.9968	-36.063			0.0178333	83.0056	-74.188	22.5214	79.7865			0.0178333	61.2187	61.1594	124.699	-32.9184
		0.0178667	10.1629	11.2225	8.46985	8.1071			0.0178667	-1.14928	0.497699	-0.860011	-4.11666			0.0178667	-38.1814	-36.7552	-39.9306	-36.044			0.0178667	84.7031	-73.3417	22.534	79.9894			0.0178667	60.0279	60.071	123.946	-33.6315
		0.0179	10.1516	11.2717	8.51641	8.11406			0.0179	-1.20343	0.371739	-0.942249	-4.15816			0.0179	-38.0965	-36.7025	-39.866	-36.026			0.0179	86.3633	-72.516	22.545	80.2157			0.0179	58.8149	58.9587	123.18	-34.3588
		0.0179333	10.1417	11.3153	8.56123	8.11983			0.0179333	-1.25574	0.244559	-1.02102	-4.19854			0.0179333	-38.0084	-36.65	-39.8029	-36.009			0.0179333	87.9844	-71.7121	22.5547	80.4645			0.0179333	57.5807	57.8237	122.404	-35.0991
		0.0179667	10.1336	11.3532	8.60393	8.1242			0.0179667	-1.30614	0.116439	-1.09614	-4.23741			0.0179667	-37.9168	-36.5974	-39.7415	-35.9933			0.0179667	89.5647	-70.9306	22.5634	80.7346			0.0179667	56.3261	56.6674	121.619	-35.8511
		0.018	10.1276	11.3852	8.64404	8.12712			0.018	-1.35458	-0.0122689	-1.16723	-4.2745			0.018	-37.8216	-36.5449	-39.6819	-35.9791			0.018	91.1024	-70.1726	22.5713	81.0249			0.018	55.052	55.4913	120.826	-36.6139
		0.0180333	10.1235	11.411	8.68117	8.12878			0.0180333	-1.40089	-0.140986	-1.23382	-4.30964			0.0180333	-37.7228	-36.4922	-39.6244	-35.9665			0.0180333	92.5958	-69.439	22.5786	81.3344			0.0180333	53.7595	54.297	120.027	-37.3865
		0.0180667	10.1208	11.4299	8.71514	8.12957			0.0180667	-1.44474	-0.268991	-1.29572	-4.34275			0.0180667	-37.6202	-36.4395	-39.5696	-35.9554			0.0180667	94.0434	-68.7306	22.5855	81.6619			0.0180667	52.4499	53.0862	119.224	-38.1678
		0.0181	10.1191	11.4414	8.74591	8.12978			0.0181	-1.4856	-0.395611	-1.35313	-4.37375			0.0181	-37.5141	-36.387	-39.5177	-35.9457			0.0181	95.444	-68.0481	22.5923	82.0064			0.0181	51.1247	51.8608	118.419	-38.9571
		0.0181333	10.1177	11.4455	8.77364	8.12951			0.0181333	-1.52288	-0.520274	-1.40645	-4.40258			0.0181333	-37.4047	-36.3348	-39.4688	-35.937			0.0181333	96.796	-67.3922	22.5996	82.3666			0.0181333	49.7855	50.6227	117.613	-39.7535
		0.0181667	10.1162	11.4425	8.79875	8.12881			0.0181667	-1.55604	-0.642551	-1.45587	-4.42909			0.0181667	-37.2923	-36.2831	-39.4229	-35.9291			0.0181667	98.0982	-66.7637	22.6076	82.7412			0.0181667	48.4338	49.3739	116.806	-40.5565
		0.0182	10.1145	11.433	8.82161	8.12767			0.0182	-1.58465	-0.762207	-1.50139	-4.45311			0.0182	-37.1774	-36.2319	-39.38	-35.9218			0.0182	99.3493	-66.1633	22.6165	83.1289			0.0182	47.0714	48.1165	116.001	-41.3658
		0.0182333	10.1128	11.4173	8.84235	8.12594			0.0182333	-1.60857	-0.8791	-1.54284	-4.47443			0.0182333	-37.0606	-36.181	-39.3398	-35.9145			0.0182333	100.548	-65.5914	22.626	83.5283			0.0182333	45.7002	46.8523	115.199	-42.1805
		0.0182667	10.1117	11.3958	8.86074	8.12344			0.0182667	-1.62797	-0.992996	-1.58013	-4.49277			0.0182667	-36.9423	-36.1304	-39.3021	-35.9071			0.0182667	101.694	-65.0486	22.6363	83.9382			0.0182667	44.3222	45.5832	114.4	-42.9999
		0.0183	10.1119	11.3686	8.87634	8.12016			0.0183	-1.64308	-1.10355	-1.61322	-4.50774			0.0183	-36.823	-36.0803	-39.2666	-35.8993			0.0183	102.784	-64.5352	22.6472	84.3572			0.0183	42.9393	44.3113	113.604	-43.8232
		0.0183333	10.1139	11.3358	8.88877	8.11632			0.0183333	-1.65397	-1.21037	-1.64206	-4.51917			0.0183333	-36.703	-36.0304	-39.2331	-35.8913			0.0183333	103.82	-64.0519	22.6591	84.7844			0.0183333	41.5535	43.0384	112.813	-44.6493
		0.0183667	10.1178	11.2972	8.898	8.11214			0.0183667	-1.66051	-1.31308	-1.66642	-4.52716			0.0183667	-36.5826	-35.9808	-39.2014	-35.8831			0.0183667	104.798	-63.5993	22.672	85.2185			0.0183667	40.1666	41.7661	112.027	-45.4771
		0.0184	10.1236	11.253	8.9043	8.10778			0.0184	-1.66243	-1.41136	-1.68605	-4.5319			0.0184	-36.462	-35.9311	-39.1714	-35.8751			0.0184	105.72	-63.1777	22.6861	85.6583			0.0184	38.7807	40.4959	111.247	-46.305
		0.0184333	10.131	11.2032	8.90813	8.10345			0.0184333	-1.65944	-1.50492	-1.70089	-4.53356			0.0184333	-36.3411	-35.8812	-39.143	-35.8676			0.0184333	106.582	-62.7876	22.7016	86.1024			0.0184333	37.3977	39.2295	110.475	-47.1312
		0.0184667	10.1396	11.1483	8.90991	8.09926			0.0184667	-1.65127	-1.59356	-1.71111	-4.53222			0.0184667	-36.2202	-35.8313	-39.1163	-35.8608			0.0184667	107.386	-62.4298	22.7186	86.5495			0.0184667	36.0194	37.9682	109.711	-47.9542
		0.0185	10.1495	11.0887	8.90989	8.09526			0.0185	-1.63783	-1.67717	-1.71699	-4.52789			0.0185	-36.0992	-35.7812	-39.0918	-35.8552			0.0185	108.131	-62.1048	22.7372	86.9981			0.0185	34.6477	36.7135	108.956	-48.7721
		0.0185333	10.1605	11.025	8.90815	8.09144			0.0185333	-1.61928	-1.75582	-1.71876	-4.52047			0.0185333	-35.9782	-35.7308	-39.0695	-35.8509			0.0185333	108.815	-61.8135	22.7574	87.4472			0.0185333	33.2845	35.4671	108.213	-49.5832
		0.0185667	10.1729	10.9578	8.90461	8.0877			0.0185667	-1.5961	-1.82971	-1.71652	-4.50981			0.0185667	-35.857	-35.6801	-39.0499	-35.848			0.0185667	109.44	-61.5562	22.7795	87.8951			0.0185667	31.9318	34.2306	107.481	-50.3858
		0.0186	10.1872	10.8875	8.89901	8.08392			0.0186	-1.56897	-1.89897	-1.71032	-4.4957			0.0186	-35.7354	-35.6293	-39.0331	-35.8467			0.0186	110.004	-61.3333	22.8038	88.3406			0.0186	30.5912	33.0057	106.763	-51.1787
		0.0186333	10.2039	10.8144	8.89099	8.08002			0.0186333	-1.53864	-1.96366	-1.70011	-4.47793			0.0186333	-35.6134	-35.5788	-39.0192	-35.8469			0.0186333	110.507	-61.1447	22.8304	88.7823			0.0186333	29.2648	31.7941	106.061	-51.9606
		0.0186667	10.2233	10.7383	8.88035	8.07609			0.0186667	-1.50576	-2.02368	-1.68568	-4.45648			0.0186667	-35.4913	-35.5291	-39.0083	-35.8487			0.0186667	110.949	-60.9904	22.8592	89.2191			0.0186667	27.9545	30.5977	105.374	-52.7306
		0.0187	10.2454	10.6589	8.86714	8.07243			0.0187	-1.47073	-2.07883	-1.66677	-4.43156			0.0187	-35.3696	-35.4809	-39.0001	-35.852			0.0187	111.329	-60.8702	22.8902	89.6501			0.0187	26.6622	29.4179	104.704	-53.4882
		0.0187333	10.2698	10.5763	8.85163	8.06954			0.0187333	-1.43373	-2.12897	-1.64337	-4.40352			0.0187333	-35.2485	-35.4346	-38.9946	-35.8568			0.0187333	111.648	-60.7841	22.9233	90.0745			0.0187333	25.39	28.2556	104.051	-54.2328
		0.0187667	10.2961	10.4904	8.83415	8.06795			0.0187667	-1.39481	-2.17399	-1.61582	-4.37278			0.0187667	-35.1285	-35.3905	-38.9914	-35.8631			0.0187667	111.905	-60.7318	22.9587	90.4911			0.0187667	24.1399	27.1118	103.418	-54.9637
		0.0188	10.3238	10.4015	8.81514	8.06794			0.0188	-1.35402	-2.2138	-1.58452	-4.33969			0.0188	-35.0099	-35.3485	-38.99	-35.8707			0.0188	112.1	-60.7134	22.9967	90.899			0.0188	22.9135	25.9875	102.804	-55.6807
		0.0188333	10.3528	10.3102	8.79511	8.0696			0.0188333	-1.31135	-2.24845	-1.5498	-4.30444			0.0188333	-34.8929	-35.3085	-38.99	-35.8794			0.0188333	112.233	-60.7286	23.0377	91.297			0.0188333	21.7129	24.8834	102.209	-56.3831
		0.0188667	10.3831	10.2169	8.77437	8.07287			0.0188667	-1.26686	-2.27814	-1.5119	-4.26701			0.0188667	-34.7778	-35.2704	-38.9908	-35.889			0.0188667	112.305	-60.7773	23.0817	91.6841			0.0188667	20.5397	23.8004	101.635	-57.0705
		0.0189	10.4149	10.1223	8.75284	8.07751			0.0189	-1.22071	-2.30315	-1.47104	-4.22742			0.0189	-34.665	-35.2341	-38.9921	-35.8998			0.0189	112.314	-60.8588	23.1288	92.0595			0.0189	19.3956	22.7388	101.082	-57.7421
		0.0189333	10.448	10.0266	8.73026	8.08307			0.0189333	-1.17311	-2.3237	-1.42724	-4.18587			0.0189333	-34.5543	-35.1996	-38.9936	-35.9118			0.0189333	112.263	-60.9723	23.1787	92.4225			0.0189333	18.2823	21.6989	100.549	-58.3971
		0.0189667	10.4825	9.92993	8.7065	8.08921			0.0189667	-1.12432	-2.33986	-1.38034	-4.14255			0.0189667	-34.4458	-35.167	-38.9952	-35.9255			0.0189667	112.149	-61.117	23.2313	92.7724			0.0189667	17.201	20.6806	100.036	-59.0344
		0.019	10.5185	9.8325	8.68173	8.09585			0.019	-1.07449	-2.35153	-1.3301	-4.09774			0.019	-34.3391	-35.1363	-38.997	-35.941			0.019	111.975	-61.2923	23.2864	93.1086			0.019	16.1531	19.6842	99.5421	-59.6528
		0.0190333	10.5555	9.73436	8.65634	8.10316			0.0190333	-1.02371	-2.35854	-1.27635	-4.05184			0.0190333	-34.234	-35.1077	-38.9991	-35.9587			0.0190333	111.739	-61.4977	23.3443	93.4303			0.0190333	15.1394	18.7098	99.0672	-60.2511
		0.0190667	10.5933	9.6357	8.6308	8.1113			0.0190667	-0.971878	-2.36077	-1.21921	-4.00545			0.0190667	-34.1304	-35.0812	-39.0016	-35.9787			0.0190667	111.443	-61.7324	23.4053	93.7372			0.0190667	14.1607	17.7579	98.6104	-60.8288
		0.0191	10.6314	9.53683	8.60567	8.12032			0.0191	-0.918702	-2.35823	-1.15908	-3.95926			0.0191	-34.0282	-35.057	-39.0044	-36.0011			0.0191	111.087	-61.9957	23.4697	94.0291			0.0191	13.2173	16.8285	98.1713	-61.385
		0.0191333	10.6694	9.43815	8.58144	8.13022			0.0191333	-0.863942	-2.35111	-1.09656	-3.91385			0.0191333	-33.9274	-35.0352	-39.0074	-36.0258			0.0191333	110.671	-62.2872	23.5374	94.3057			0.0191333	12.3097	15.9221	97.7496	-61.9191
		0.0191667	10.7074	9.34011	8.55846	8.14087			0.0191667	-0.807495	-2.33972	-1.03214	-3.86964			0.0191667	-33.8281	-35.016	-39.0105	-36.0522			0.0191667	110.196	-62.606	23.6084	94.5667			0.0191667	11.4383	15.039	97.345	-62.4307
		0.0192	10.7456	9.24327	8.53678	8.15199			0.0192	-0.749438	-2.32449	-0.966087	-3.82678			0.0192	-33.7305	-34.9994	-39.0134	-36.0802			0.0192	109.663	-62.9516	23.6828	94.8116			0.0192	10.6034	14.1795	96.9574	-62.9194
		0.0192333	10.7842	9.14812	8.5162	8.16332			0.0192333	-0.690147	-2.30594	-0.898422	-3.78526			0.0192333	-33.6351	-34.9854	-39.0159	-36.1094			0.0192333	109.072	-63.3235	23.7604	95.0399			0.0192333	9.80557	13.3442	96.5864	-63.3851
		0.0192667	10.8233	9.05482	8.49634	8.17456			0.0192667	-0.630189	-2.28446	-0.829048	-3.7451			0.0192667	-33.5421	-34.974	-39.0176	-36.1396			0.0192667	108.424	-63.7211	23.8412	95.2513			0.0192667	9.04506	12.5338	96.2319	-63.8279
		0.0193	10.8632	8.96321	8.4769	8.18543			0.0193	-0.570053	-2.26006	-0.757773	-3.70646			0.0193	-33.4519	-34.9649	-39.018	-36.1704			0.0193	107.722	-64.144	23.9255	95.4453			0.0193	8.32216	11.7492	95.8938	-64.2478
		0.0193333	10.9043	8.87301	8.45799	8.19579			0.0193333	-0.510061	-2.23243	-0.684334	-3.66961			0.0193333	-33.3648	-34.958	-39.0165	-36.202			0.0193333	106.966	-64.5913	24.0132	95.6216			0.0193333	7.63696	10.9915	95.5717	-64.6453
		0.0193667	10.9466	8.78409	8.43998	8.20556			0.0193667	-0.450353	-2.20117	-0.608562	-3.63507			0.0193667	-33.2811	-34.9528	-39.0129	-36.2342			0.0193667	106.159	-65.0622	24.1044	95.7799			0.0193667	6.98959	10.2615	95.2656	-65.021
		0.0194	10.9899	8.69665	8.42335	8.21467			0.0194	-0.390892	-2.16599	-0.530546	-3.60352			0.0194	-33.2007	-34.949	-39.0069	-36.2673			0.0194	105.301	-65.5556	24.1991	95.9198			0.0194	6.38029	9.56011	94.9753	-65.3753
		0.0194333	11.034	8.61111	8.40843	8.22301			0.0194333	-0.331582	-2.12678	-0.450622	-3.57559			0.0194333	-33.1236	-34.9459	-38.9981	-36.3011			0.0194333	104.396	-66.0706	24.2973	96.041			0.0194333	5.80923	8.88801	94.7002	-65.7087
		0.0194667	11.0784	8.52787	8.39556	8.23033			0.0194667	-0.272359	-2.08373	-0.369226	-3.55152			0.0194667	-33.0497	-34.943	-38.9864	-36.3357			0.0194667	103.445	-66.6059	24.3989	96.1431			0.0194667	5.27658	8.24575	94.44	-66.0214
		0.0195	11.1232	8.44718	8.385	8.23634			0.0195	-0.213191	-2.03725	-0.286749	-3.53125			0.0195	-32.9789	-34.9397	-38.9718	-36.3711			0.0195	102.45	-67.1606	24.5037	96.2258			0.0195	4.78244	7.63381	94.194	-66.3138
		0.0195333	11.1684	8.36912	8.37682	8.2409			0.0195333	-0.154137	-1.98784	-0.203531	-3.51453			0.0195333	-32.9112	-34.9357	-38.9542	-36.4075			0.0195333	101.414	-67.7336	24.6117	96.2887			0.0195333	4.32669	7.0524	93.9616	-66.5863
		0.0195667	11.2141	8.29365	8.371	8.24395			0.0195667	-0.0954638	-1.93597	-0.119867	-3.50104			0.0195667	-32.8465	-34.9307	-38.9339	-36.4445			0.0195667	100.34	-68.3239	24.7229	96.3317			0.0195667	3.90887	6.50147	93.7424	-66.8388
		0.0196	11.2609	8.22062	8.36744	8.24555			0.0196	-0.0375884	-1.88196	-0.0359889	-3.49036			0.0196	-32.7846	-34.925	-38.911	-36.482			0.0196	99.229	-68.9301	24.837	96.3548			0.0196	3.5283	5.98085	93.5363	-67.0714
		0.0196333	11.309	8.14971	8.36602	8.24594			0.0196333	0.0191594	-1.82596	0.0478926	-3.48244			0.0196333	-32.7253	-34.9186	-38.8856	-36.5192			0.0196333	98.0852	-69.551	24.954	96.3581			0.0196333	3.18425	5.49044	93.343	-67.2841
		0.0196667	11.3585	8.08067	8.36674	8.2454			0.0196667	0.0745782	-1.76795	0.131572	-3.47763			0.0196667	-32.6687	-34.9118	-38.8576	-36.5557			0.0196667	96.9112	-70.1852	25.0736	96.3414			0.0196667	2.87604	5.03025	93.1623	-67.4769
		0.0197	11.4091	8.01335	8.36983	8.24407			0.0197	0.128513	-1.70777	0.214854	-3.47651			0.0197	-32.6151	-34.9049	-38.8271	-36.5908			0.0197	95.7099	-70.8315	25.1956	96.3049			0.0197	2.60292	4.60017	92.9941	-67.6499
		0.0197333	11.4607	7.94778	8.37564	8.24191			0.0197333	0.180908	-1.64505	0.297498	-3.47958			0.0197333	-32.5646	-34.8981	-38.794	-36.6239			0.0197333	94.4841	-71.4885	25.3197	96.2488			0.0197333	2.36409	4.19997	92.8384	-67.8031
		0.0197667	11.513	7.88412	8.38451	8.23878			0.0197667	0.231859	-1.57957	0.379163	-3.48729			0.0197667	-32.5176	-34.8916	-38.7582	-36.6545			0.0197667	93.2365	-72.1547	25.4455	96.1731			0.0197667	2.15862	3.82944	92.6951	-67.9367
		0.0198	11.5659	7.82269	8.39677	8.23436			0.0198	0.281466	-1.51148	0.459483	-3.49983			0.0198	-32.4744	-34.8855	-38.7196	-36.6821			0.0198	91.9701	-72.8287	25.573	96.0784			0.0198	1.9856	3.48841	92.5645	-68.051
		0.0198333	11.6195	7.7639	8.41258	8.22828			0.0198333	0.329679	-1.44122	0.538171	-3.5171			0.0198333	-32.4353	-34.8797	-38.6779	-36.7064			0.0198333	90.6877	-73.5092	25.7021	95.9651			0.0198333	1.84414	3.17675	92.4466	-68.1462
		0.0198667	11.6742	7.70811	8.43179	8.22038			0.0198667	0.376312	-1.36922	0.615002	-3.53867			0.0198667	-32.4004	-34.8739	-38.6328	-36.727			0.0198667	89.3922	-74.1948	25.8327	95.8338			0.0198667	1.73345	2.89437	92.3414	-68.223
		0.0199	11.7302	7.65556	8.45407	8.21068			0.0199	0.421158	-1.29592	0.68982	-3.56405			0.0199	-32.3699	-34.8678	-38.5839	-36.744			0.0199	88.0862	-74.8838	25.9647	95.6849			0.0199	1.65276	2.64125	92.2487	-68.2818
		0.0199333	11.788	7.60641	8.47912	8.1993			0.0199333	0.464053	-1.22161	0.762587	-3.59293			0.0199333	-32.3435	-34.8611	-38.531	-36.7575			0.0199333	86.7723	-75.5751	26.0978	95.5185			0.0199333	1.60126	2.41746	92.1682	-68.3234
		0.0199667	11.8474	7.56067	8.50674	8.18645			0.0199667	0.504892	-1.1463	0.833243	-3.62528			0.0199667	-32.3211	-34.8531	-38.4742	-36.7678			0.0199667	85.4536	-76.2672	26.2317	95.335			0.0199667	1.57814	2.22317	92.0993	-68.3483
		0.02	11.9082	7.51836	8.53689	8.17251			0.02	0.543675	-1.06966	0.901601	-3.66131			0.02	-32.3023	-34.8439	-38.4134	-36.7751			0.02	84.1334	-76.9586	26.3661	95.1346			0.02	1.58253	2.05862	92.0414	-68.3574
		0.0200333	11.9697	7.47957	8.56979	8.15799			0.0200333	0.580583	-0.991259	0.967443	-3.70127			0.0200333	-32.2866	-34.8333	-38.349	-36.7798			0.0200333	82.8148	-77.6481	26.5007	94.9173			0.0200333	1.61338	1.92384	91.9936	-68.3519
		0.0200667	12.031	7.44443	8.60571	8.1432			0.0200667	0.616005	-0.910671	1.03056	-3.74529			0.0200667	-32.2738	-34.8215	-38.2812	-36.7819			0.0200667	81.5005	-78.3343	26.6356	94.6832			0.0200667	1.66962	1.81845	91.955	-68.3328
		0.0201	12.0917	7.41307	8.64489	8.12817			0.0201	0.650418	-0.827613	1.0907	-3.79344			0.0201	-32.2635	-34.8088	-38.2103	-36.7815			0.0201	80.1933	-79.0159	26.7705	94.4327			0.0201	1.75028	1.74187	91.9246	-68.3013
		0.0201333	12.1513	7.38571	8.68753	8.11287			0.0201333	0.684204	-0.742071	1.14764	-3.84562			0.0201333	-32.2555	-34.7956	-38.1364	-36.7785			0.0201333	78.8957	-79.6918	26.9052	94.1659			0.0201333	1.85442	1.69332	91.9017	-68.258
		0.0201667	12.2096	7.36265	8.73363	8.09712			0.0201667	0.717531	-0.654348	1.20135	-3.90139			0.0201667	-32.2497	-34.7824	-38.0597	-36.7725			0.0201667	77.6103	-80.3608	27.0395	93.8831			0.0201667	1.98093	1.67184	91.8854	-68.204
		0.0202	12.2663	7.3442	8.78287	8.08071			0.0202	0.750205	-0.564887	1.25192	-3.96007			0.0202	-32.2462	-34.7695	-37.9802	-36.7632			0.0202	76.3396	-81.0219	27.1731	93.5845			0.0202	2.12853	1.67614	91.8746	-68.1398
		0.0202333	12.3212	7.3305	8.83468	8.06357			0.0202333	0.781801	-0.47398	1.29947	-4.02106			0.0202333	-32.2451	-34.7572	-37.8979	-36.7503			0.0202333	75.0858	-81.6739	27.306	93.2701			0.0202333	2.29582	1.70483	91.8687	-68.0664
		0.0202667	12.3741	7.32128	8.88842	8.04576			0.0202667	0.812054	-0.381696	1.34432	-4.08406			0.0202667	-32.2465	-34.7455	-37.8126	-36.7334			0.0202667	73.8507	-82.3156	27.4379	92.94			0.0202667	2.48122	1.75659	91.8672	-67.9841
		0.0203	12.4248	7.31617	8.94356	8.02741			0.0203	0.84108	-0.288049	1.38713	-4.14902			0.0203	-32.2506	-34.7342	-37.7242	-36.7122			0.0203	72.6359	-82.9461	27.5687	92.5941			0.0203	2.68302	1.83016	91.8698	-67.8935
		0.0203333	12.4726	7.31498	8.99976	8.00884			0.0203333	0.869266	-0.193125	1.42851	-4.21584			0.0203333	-32.2574	-34.723	-37.6326	-36.6863			0.0203333	71.4432	-83.5644	27.6981	92.232			0.0203333	2.89937	1.9242	91.8761	-67.7951
		0.0203667	12.5168	7.31767	9.0569	7.9906			0.0203667	0.897119	-0.0970014	1.46866	-4.28442			0.0203667	-32.2669	-34.7118	-37.5375	-36.6556			0.0203667	70.274	-84.1697	27.8257	91.8535			0.0203667	3.12847	2.03736	91.8857	-67.6894
		0.0204	12.5568	7.32436	9.11518	7.97331			0.0204	0.925212	0.000307004	1.50739	-4.35474			0.0204	-32.2794	-34.7002	-37.4388	-36.6199			0.0204	69.1298	-84.761	27.9512	91.4584			0.0204	3.36851	2.16833	91.8981	-67.5772
		0.0204333	12.5922	7.33547	9.17495	7.95732			0.0204333	0.954009	0.0986559	1.54446	-4.42659			0.0204333	-32.2948	-34.6877	-37.3365	-36.5794			0.0204333	68.0122	-85.3372	28.0746	91.0464			0.0204333	3.61772	2.31588	91.913	-67.4594
		0.0204667	12.6226	7.35157	9.23642	7.9426			0.0204667	0.983796	0.197695	1.57965	-4.49943			0.0204667	-32.3128	-34.6739	-37.2306	-36.5345			0.0204667	66.9223	-85.8973	28.1959	90.617			0.0204667	3.87437	2.4788	91.9297	-67.3372
		0.0205	12.648	7.37316	9.29946	7.92896			0.0205	1.01475	0.297056	1.61275	-4.57258			0.0205	-32.3332	-34.6584	-37.1212	-36.4855			0.0205	65.8614	-86.4402	28.3148	90.1699			0.0205	4.13683	2.65588	91.9479	-67.2117
		0.0205333	12.6686	7.40047	9.36365	7.91622			0.0205333	1.04699	0.396461	1.64378	-4.64536			0.0205333	-32.3551	-34.6407	-37.0085	-36.4329			0.0205333	64.8302	-86.9649	28.431	89.7048			0.0205333	4.40345	2.8459	91.967	-67.0842
		0.0205667	12.6846	7.4335	9.42859	7.90414			0.0205667	1.08045	0.495742	1.6731	-4.71723			0.0205667	-32.378	-34.6208	-36.8926	-36.3768			0.0205667	63.8297	-87.4707	28.5441	89.2218			0.0205667	4.6726	3.04768	91.986	-66.9557
		0.0206	12.6963	7.47205	9.49397	7.89252			0.0206	1.11491	0.594916	1.7012	-4.78777			0.0206	-32.4016	-34.5985	-36.7739	-36.3174			0.0206	62.8606	-87.9566	28.654	88.7207			0.0206	4.94281	3.25983	92.0041	-66.8273
		0.0206333	12.7037	7.51573	9.55954	7.8815			0.0206333	1.1501	0.694122	1.72862	-4.85667			0.0206333	-32.4257	-34.5741	-36.6525	-36.2547			0.0206333	61.9232	-88.4221	28.7603	88.2015			0.0206333	5.21271	3.48083	92.0202	-66.7004
		0.0206667	12.7066	7.56411	9.62516	7.87168			0.0206667	1.18586	0.793433	1.75586	-4.92379			0.0206667	-32.4503	-34.5477	-36.5287	-36.1885			0.0206667	61.018	-88.8665	28.8627	87.6645			0.0206667	5.48093	3.70905	92.0331	-66.5762
		0.0207	12.7047	7.6169	9.69101	7.86375			0.0207	1.22228	0.892912	1.78324	-4.9892			0.0207	-32.4752	-34.5193	-36.4026	-36.1185			0.0207	60.1457	-89.2894	28.9609	87.1099			0.0207	5.74618	3.94284	92.0417	-66.4557
		0.0207333	12.6976	7.67409	9.75754	7.85818			0.0207333	1.25979	0.992674	1.81083	-5.05296			0.0207333	-32.5005	-34.4892	-36.2745	-36.0444			0.0207333	59.3066	-89.6903	29.0546	86.5382			0.0207333	6.00734	4.18063	92.0448	-66.3398
		0.0207667	12.6854	7.73581	9.82522	7.8551			0.0207667	1.29885	1.09266	1.83855	-5.11471			0.0207667	-32.526	-34.4576	-36.1443	-35.9663			0.0207667	58.5011	-90.069	29.1438	85.9495			0.0207667	6.26331	4.42086	92.0415	-66.2289
		0.0208	12.6681	7.80223	9.89431	7.85452			0.0208	1.33953	1.19251	1.86615	-5.17384			0.0208	-32.5519	-34.4245	-36.0122	-35.884			0.0208	57.7293	-90.4252	29.2289	85.3441			0.0208	6.51295	4.66196	92.0309	-66.1235
		0.0208333	12.646	7.87354	9.96481	7.85639			0.0208333	1.38143	1.29179	1.89346	-5.22966			0.0208333	-32.5781	-34.3897	-35.8783	-35.7977			0.0208333	56.9913	-90.7586	29.3099	84.7219			0.0208333	6.75514	4.9023	92.0125	-66.0238
		0.0208667	12.6195	7.94984	10.0366	7.86082			0.0208667	1.42393	1.39026	1.92061	-5.28163			0.0208667	-32.6045	-34.353	-35.7425	-35.7075			0.0208667	56.2871	-91.0691	29.3872	84.0833			0.0208667	6.98873	5.14037	91.9858	-65.9298
		0.0209	12.5889	8.03105	10.1095	7.86809			0.0209	1.46639	1.48781	1.94786	-5.32933			0.0209	-32.6312	-34.3141	-35.6048	-35.6137			0.0209	55.6163	-91.3568	29.4609	83.4284			0.0209	7.21273	5.37495	91.9504	-65.8412
		0.0209333	12.5546	8.11691	10.1833	7.87857			0.0209333	1.50832	1.5844	1.97549	-5.37246			0.0209333	-32.6577	-34.2725	-35.4648	-35.5168			0.0209333	54.9785	-91.6217	29.5312	82.7578			0.0209333	7.4264	5.60516	91.9064	-65.7579
		0.0209667	12.5164	8.20706	10.2579	7.89267			0.0209667	1.54948	1.68	2.00366	-5.41087			0.0209667	-32.6838	-34.2277	-35.3229	-35.4173			0.0209667	54.3733	-91.8643	29.5984	82.0719			0.0209667	7.62915	5.83044	91.8539	-65.6796
		0.021	12.4746	8.30113	10.3335	7.91087			0.021	1.58976	1.77459	2.03244	-5.4446			0.021	-32.7091	-34.1794	-35.1792	-35.3157			0.021	53.8004	-92.0845	29.6627	81.3714			0.021	7.82053	6.05046	91.7934	-65.606
		0.0210333	12.429	8.39884	10.4106	7.93353			0.0210333	1.62897	1.86811	2.06179	-5.47378			0.0210333	-32.7331	-34.1277	-35.0341	-35.2124			0.0210333	53.2596	-92.2825	29.7243	80.6567			0.0210333	8.00042	6.26494	91.7253	-65.5371
		0.0210667	12.3798	8.50012	10.4894	7.96076			0.0210667	1.66704	1.96043	2.09152	-5.49856			0.0210667	-32.7556	-34.0725	-34.8881	-35.1078			0.0210667	52.7506	-92.4582	29.783	79.9286			0.0210667	8.16918	6.47379	91.6507	-65.473
		0.0211	12.3272	8.60504	10.5701	7.9925			0.0211	1.70416	2.05131	2.12138	-5.51904			0.0211	-32.776	-34.014	-34.7418	-35.0022			0.0211	52.2732	-92.6114	29.8389	79.1878			0.0211	8.32746	6.67708	91.5711	-65.414
		0.0211333	12.2715	8.71358	10.6527	8.02858			0.0211333	1.74034	2.14042	2.15105	-5.53514			0.0211333	-32.7944	-33.9525	-34.5958	-34.896			0.0211333	51.8275	-92.7422	29.8919	78.4354			0.0211333	8.47603	6.87516	91.4879	-65.3605
		0.0211667	12.2134	8.82562	10.7371	8.06888			0.0211667	1.77507	2.22731	2.18025	-5.5466			0.0211667	-32.8107	-33.8882	-34.4502	-34.7891			0.0211667	51.413	-92.8505	29.9421	77.6722			0.0211667	8.61577	7.06853	91.4025	-65.3129
		0.0212	12.1537	8.94096	10.8228	8.11333			0.0212	1.8076	2.31162	2.20891	-5.55318			0.0212	-32.8247	-33.8213	-34.3053	-34.6815			0.0212	51.0297	-92.9363	29.9896	76.8992			0.0212	8.74771	7.25788	91.3158	-65.2711
		0.0212333	12.093	9.05926	10.9093	8.16196			0.0212333	1.83727	2.39319	2.23709	-5.55476			0.0212333	-32.8365	-33.7518	-34.161	-34.5732			0.0212333	50.6777	-92.9999	30.0344	76.1174			0.0212333	8.87313	7.4443	91.2287	-65.2351
		0.0212667	12.0317	9.18008	10.9962	8.21495			0.0212667	1.86358	2.4721	2.26486	-5.55138			0.0212667	-32.8463	-33.6798	-34.0174	-34.4641			0.0212667	50.3568	-93.0411	30.0765	75.3282			0.0212667	8.99347	7.62928	91.1417	-65.2047
		0.0213	11.9702	9.30294	11.0833	8.2725			0.0213	1.88622	2.54853	2.29213	-5.54339			0.0213	-32.8543	-33.6054	-33.8743	-34.3541			0.0213	50.0669	-93.0602	30.1165	74.5329			0.0213	9.11032	7.81426	91.055	-65.1798
		0.0213333	11.9084	9.42743	11.1706	8.33486			0.0213333	1.90509	2.62278	2.31872	-5.53142			0.0213333	-32.8609	-33.5286	-33.7317	-34.2433			0.0213333	49.8077	-93.0572	30.1543	73.7331			0.0213333	9.2254	8.00048	90.9691	-65.1602
		0.0213667	11.846	9.55324	11.258	8.40219			0.0213667	1.92022	2.69515	2.34437	-5.51599			0.0213667	-32.866	-33.4496	-33.5893	-34.1316			0.0213667	49.5791	-93.0325	30.1903	72.9304			0.0213667	9.34034	8.18898	90.8841	-65.1453
		0.0214	11.7831	9.68014	11.3454	8.47451			0.0214	1.93167	2.76587	2.36863	-5.49751			0.0214	-32.8697	-33.3682	-33.4468	-34.0192			0.0214	49.3807	-92.9865	30.2247	72.1261			0.0214	9.45654	8.38072	90.8005	-65.1343
		0.0214333	11.7199	9.80802	11.4327	8.55154			0.0214333	1.93946	2.83505	2.39098	-5.47637			0.0214333	-32.8717	-33.2842	-33.3038	-33.9063			0.0214333	49.2122	-92.9197	30.2578	71.3216			0.0214333	9.57527	8.57651	90.7187	-65.126
		0.0214667	11.657	9.93677	11.5198	8.63271			0.0214667	1.94351	2.90246	2.41089	-5.45282			0.0214667	-32.8719	-33.1973	-33.1603	-33.7933			0.0214667	49.0735	-92.8326	30.2898	70.5182			0.0214667	9.69791	8.77703	90.6393	-65.1193
		0.0215	11.5952	10.0662	11.6064	8.71744			0.0215	1.94353	2.96771	2.42797	-5.42682			0.0215	-32.8698	-33.1072	-33.0161	-33.6803			0.0215	48.9644	-92.7255	30.3209	69.7173			0.0215	9.82579	8.98291	90.5631	-65.1132
		0.0215333	11.5351	10.196	11.6922	8.80538			0.0215333	1.93895	3.03052	2.4421	-5.39822			0.0215333	-32.8653	-33.0139	-32.8714	-33.5676			0.0215333	48.8851	-92.5985	30.3513	68.9202			0.0215333	9.96015	9.19483	90.4909	-65.1066
		0.0215667	11.4774	10.3257	11.7771	8.89638			0.0215667	1.92911	3.09073	2.45346	-5.36688			0.0215667	-32.8578	-32.9175	-32.7265	-33.4553			0.0215667	48.8354	-92.4519	30.3816	68.1281			0.0215667	10.1021	9.41341	90.4236	-65.099
		0.0216	11.4224	10.4549	11.8609	8.99036			0.0216	1.91365	3.14838	2.46244	-5.3328			0.0216	-32.847	-32.8184	-32.5818	-33.3434			0.0216	48.8152	-92.2859	30.4118	67.3424			0.0216	10.2526	9.63925	90.3618	-65.0893
		0.0216333	11.3702	10.5832	11.9434	9.08736			0.0216333	1.8925	3.20375	2.46945	-5.2962			0.0216333	-32.8325	-32.7167	-32.4377	-33.2322			0.0216333	48.8243	-92.1008	30.4422	66.5641			0.0216333	10.413	9.87295	90.3063	-65.0768
		0.0216667	11.3207	10.7102	12.0247	9.18737			0.0216667	1.86567	3.25721	2.4748	-5.25762			0.0216667	-32.8142	-32.6128	-32.2945	-33.1213			0.0216667	48.8626	-91.8969	30.4729	65.7944			0.0216667	10.5842	10.1152	90.2578	-65.0611
		0.0217	11.2737	10.8357	12.1048	9.29028			0.0217	1.8333	3.30923	2.47855	-5.21773			0.0217	-32.792	-32.507	-32.1523	-33.0106			0.0217	48.93	-91.6745	30.5046	65.0342			0.0217	10.7671	10.3666	90.2169	-65.0416
		0.0217333	11.2295	10.9599	12.1836	9.39563			0.0217333	1.79575	3.36018	2.48055	-5.17695			0.0217333	-32.7661	-32.3998	-32.0113	-32.8997			0.0217333	49.0266	-91.4341	30.5377	64.2849			0.0217333	10.9626	10.6279	90.1839	-65.0181
		0.0217667	11.1885	11.0833	12.2611	9.50277			0.0217667	1.75365	3.41024	2.48065	-5.13548			0.0217667	-32.7367	-32.2914	-31.8711	-32.7882			0.0217667	49.1523	-91.1764	30.5728	63.5473			0.0217667	11.1716	10.8998	90.1592	-64.9904
		0.0218	11.1513	11.206	12.3371	9.61101			0.0218	1.70758	3.45933	2.47873	-5.09346			0.0218	-32.7038	-32.182	-31.7317	-32.6757			0.0218	49.307	-90.9018	30.6104	62.8223			0.0218	11.395	11.1829	90.1429	-64.9585
		0.0218333	11.1186	11.3284	12.4109	9.71981			0.0218333	1.65773	3.50704	2.4747	-5.05107			0.0218333	-32.6675	-32.0716	-31.593	-32.5619			0.0218333	49.4905	-90.6106	30.6504	62.1108			0.0218333	11.6338	11.4778	90.1351	-64.9226
		0.0218667	11.091	11.4501	12.4823	9.82885			0.0218667	1.60399	3.55297	2.46858	-5.0084			0.0218667	-32.6283	-31.9601	-31.4546	-32.4465			0.0218667	49.7032	-90.303	30.6929	61.4137			0.0218667	11.8886	11.7847	90.1357	-64.8826
		0.0219	11.0686	11.5712	12.5509	9.938			0.0219	1.54615	3.59694	2.46059	-4.96555			0.0219	-32.5865	-31.8474	-31.3163	-32.3293			0.0219	49.9452	-89.9791	30.7382	60.7317			0.0219	12.1603	12.1039	90.1445	-64.8386
		0.0219333	11.0517	11.6911	12.6166	10.0473			0.0219333	1.48389	3.63901	2.45101	-4.92288			0.0219333	-32.5422	-31.7332	-31.1779	-32.2104			0.0219333	50.2165	-89.639	30.7867	60.0655			0.0219333	12.4496	12.4355	90.1609	-64.7907
		0.0219667	11.0403	11.8096	12.6796	10.1572			0.0219667	1.41692	3.67936	2.44004	-4.88096			0.0219667	-32.4958	-31.6173	-31.0393	-32.0897			0.0219667	50.5175	-89.283	30.8389	59.4157			0.0219667	12.7575	12.7794	90.1846	-64.7388
		0.022	11.0344	11.9267	12.7404	10.2679			0.022	1.34517	3.71818	2.42766	-4.84048			0.022	-32.4472	-31.4992	-30.9007	-31.9675			0.022	50.8485	-88.9112	30.8953	58.7831			0.022	13.0848	13.1348	90.2154	-64.6827
		0.0220333	11.034	12.0426	12.7993	10.3793			0.0220333	1.26881	3.75545	2.41364	-4.80212			0.0220333	-32.3961	-31.3789	-30.7621	-31.844			0.0220333	51.2096	-88.5236	30.9561	58.1685			0.0220333	13.4326	13.5008	90.2532	-64.6219
		0.0220667	11.0392	12.1574	12.8567	10.4913			0.0220667	1.1881	3.79101	2.39767	-4.76642			0.0220667	-32.3425	-31.2562	-30.6239	-31.7196			0.0220667	51.6013	-88.1199	31.0217	57.5726			0.0220667	13.8014	13.8769	90.298	-64.556
		0.0221	11.05	12.2713	12.9125	10.6033			0.0221	1.10329	3.82461	2.37958	-4.7336			0.0221	-32.2861	-31.1309	-30.4863	-31.5945			0.0221	52.024	-87.6998	31.0922	56.996			0.0221	14.1918	14.2625	90.3497	-64.4843
		0.0221333	11.0665	12.3845	12.9662	10.7152			0.0221333	1.01461	3.85588	2.35928	-4.70368			0.0221333	-32.2269	-31.0034	-30.3498	-31.4687			0.0221333	52.4784	-87.2634	31.1678	56.4392			0.0221333	14.6038	14.657	90.4086	-64.4066
		0.0221667	11.0888	12.4971	13.0175	10.8271			0.0221667	0.922211	3.88437	2.33686	-4.67654			0.0221667	-32.1648	-30.874	-30.2146	-31.3421			0.0221667	52.9651	-86.8104	31.2486	55.9024			0.0221667	15.0373	15.0598	90.4747	-64.3222
		0.0222	11.1169	12.6091	13.0658	10.939			0.0222	0.826122	3.90981	2.31263	-4.65193			0.0222	-32.0996	-30.7434	-30.0813	-31.2144			0.0222	53.4847	-86.341	31.3346	55.3855			0.0222	15.4923	15.4702	90.5483	-64.2311
		0.0222333	11.1507	12.7204	13.1107	11.0512			0.0222333	0.726246	3.93212	2.28703	-4.62959			0.0222333	-32.0313	-30.6121	-29.9498	-31.0853			0.0222333	54.0378	-85.855	31.4257	54.8885			0.0222333	15.9688	15.8879	90.6299	-64.1331
		0.0222667	11.1901	12.8304	13.1523	11.1638			0.0222667	0.622411	3.95143	2.26048	-4.60946			0.0222667	-31.9597	-30.4802	-29.8206	-30.9544			0.0222667	54.6251	-85.3523	31.5217	54.4116			0.0222667	16.467	16.3124	90.7197	-64.028
		0.0223	11.2345	12.939	13.1912	11.2771			0.0223	0.514649	3.96792	2.23326	-4.59169			0.0223	-31.885	-30.348	-29.6934	-30.8214			0.0223	55.2476	-84.8324	31.6225	53.9549			0.0223	16.9867	16.7438	90.8183	-63.9163
		0.0223333	11.2836	13.0461	13.2277	11.3912			0.0223333	0.403325	3.98191	2.20549	-4.57648			0.0223333	-31.8073	-30.2156	-29.5683	-30.686			0.0223333	55.906	-84.2948	31.728	53.5182			0.0223333	17.5279	17.1819	90.926	-63.7982
		0.0223667	11.3369	13.152	13.2627	11.5061			0.0223667	0.288905	3.99379	2.17715	-4.56401			0.0223667	-31.7266	-30.0831	-29.4449	-30.5477			0.0223667	56.601	-83.7393	31.8384	53.1013			0.0223667	18.0906	17.6268	91.0433	-63.6746
		0.0224	11.3944	13.2566	13.2968	11.6215			0.0224	0.171894	4.00378	2.14802	-4.55424			0.0224	-31.6431	-29.9504	-29.3232	-30.4063			0.0224	57.3332	-83.1657	31.9535	52.704			0.0224	18.6746	18.0781	91.1702	-63.5461
		0.0224333	11.4564	13.3601	13.3302	11.7372			0.0224333	0.0530256	4.01181	2.11777	-4.54685			0.0224333	-31.557	-29.8174	-29.2027	-30.2616			0.0224333	58.1032	-82.574	32.0733	52.3262			0.0224333	19.2796	18.5357	91.3064	-63.4136
		0.0224667	11.5231	13.4624	13.3631	11.8527			0.0224667	-0.0669635	4.01764	2.08617	-4.54147			0.0224667	-31.4683	-29.6841	-29.0833	-30.1139			0.0224667	58.9118	-81.964	32.1978	51.9674			0.0224667	19.9052	18.9991	91.4515	-63.278
		0.0225	11.5947	13.5634	13.3953	11.9679			0.0225	-0.187703	4.02088	2.05321	-4.53765			0.0225	-31.3771	-29.55	-28.9648	-29.9634			0.0225	59.7596	-81.3353	32.3269	51.6274			0.0225	20.5511	19.4675	91.6051	-63.1399
		0.0225333	11.6711	13.6631	13.4265	12.0828			0.0225333	-0.309098	4.02126	2.019	-4.53496			0.0225333	-31.2835	-29.4151	-28.8469	-29.8105			0.0225333	60.6473	-80.6878	32.4606	51.3061			0.0225333	21.2166	19.9402	91.7667	-62.9996
		0.0225667	11.7521	13.7611	13.4566	12.1976			0.0225667	-0.43107	4.0188	1.98366	-4.53315			0.0225667	-31.1871	-29.2793	-28.7296	-29.6558			0.0225667	61.5755	-80.0212	32.5989	51.003			0.0225667	21.901	20.4163	91.936	-62.8576
		0.0226	11.8373	13.8571	13.4854	12.3125			0.0226	-0.55339	4.01385	1.94736	-4.53217			0.0226	-31.0878	-29.1426	-28.6133	-29.4998			0.0226	62.5447	-79.3351	32.7414	50.7178			0.0226	22.6035	20.8949	92.1125	-62.7141
		0.0226333	11.9263	13.9509	13.5132	12.4278			0.0226333	-0.675513	4.00688	1.91029	-4.53208			0.0226333	-30.9853	-29.0052	-28.4984	-29.3426			0.0226333	63.5551	-78.6293	32.8879	50.4501			0.0226333	23.3231	21.3752	92.2958	-62.5691
		0.0226667	12.0188	14.0425	13.5402	12.5438			0.0226667	-0.796786	3.99826	1.87255	-4.53292			0.0226667	-30.8794	-28.8674	-28.3852	-29.1844			0.0226667	64.6071	-77.9034	33.0382	50.1997			0.0226667	24.0586	21.8563	92.4858	-62.4226
		0.0227	12.1143	14.1319	13.5667	12.6603			0.0227	-0.916749	3.98807	1.83419	-4.53471			0.0227	-30.7698	-28.7293	-28.2741	-29.0254			0.0227	65.701	-77.1575	33.1919	49.9665			0.0227	24.8088	22.3374	92.6825	-62.2744
		0.0227333	12.2125	14.2189	13.593	12.777			0.0227333	-1.03497	3.97619	1.79514	-4.5375			0.0227333	-30.6564	-28.591	-28.1655	-28.8659			0.0227333	66.8368	-76.3913	33.3487	49.75			0.0227333	25.5723	22.8178	92.8862	-62.1245
		0.0227667	12.3136	14.3037	13.6193	12.8935			0.0227667	-1.15096	3.96244	1.75539	-4.5413			0.0227667	-30.5394	-28.4528	-28.0594	-28.7059			0.0227667	68.0146	-75.6048	33.508	49.5499			0.0227667	26.3478	23.2965	93.0972	-61.9727
		0.0228	12.4177	14.3861	13.6457	13.0095			0.0228	-1.26432	3.94655	1.71503	-4.54588			0.0228	-30.419	-28.3152	-27.9561	-28.5452			0.0228	69.234	-74.7978	33.6698	49.3659			0.0228	27.134	23.7729	93.3159	-61.8194
		0.0228333	12.5252	14.466	13.6723	13.1249			0.0228333	-1.37458	3.92829	1.67431	-4.55081			0.0228333	-30.2954	-28.1787	-27.8556	-28.3839			0.0228333	70.4949	-73.9704	33.8338	49.1978			0.0228333	27.9299	24.2465	93.5429	-61.6647
		0.0228667	12.6363	14.5431	13.699	13.2396			0.0228667	-1.48128	3.90762	1.63366	-4.55558			0.0228667	-30.1688	-28.0435	-27.7577	-28.2219			0.0228667	71.7967	-73.123	33.9996	49.0449			0.0228667	28.7345	24.7168	93.7784	-61.5088
		0.0229	12.7509	14.617	13.7264	13.3539			0.0229	-1.58417	3.88455	1.59363	-4.55972			0.0229	-30.039	-27.9099	-27.6622	-28.0592			0.0229	73.1384	-72.256	34.1666	48.9069			0.0229	29.5467	25.1836	94.0227	-61.3517
		0.0229333	12.8685	14.6875	13.7549	13.4674			0.0229333	-1.68304	3.85921	1.55479	-4.56295			0.0229333	-29.9064	-27.7783	-27.5688	-27.8963			0.0229333	74.5192	-71.37	34.3344	48.7833			0.0229333	30.3659	25.6469	94.2762	-61.1929
		0.0229667	12.9883	14.7544	13.7852	13.58			0.0229667	-1.77741	3.83208	1.51752	-4.56513			0.0229667	-29.7711	-27.6487	-27.4774	-27.7335			0.0229667	75.9377	-70.4657	34.5027	48.6739			0.0229667	31.1914	26.1068	94.5387	-61.0322
		0.023	13.11	14.8176	13.8181	13.6914			0.023	-1.86658	3.80383	1.48193	-4.5662			0.023	-29.6332	-27.5212	-27.388	-27.5716			0.023	77.3925	-69.5438	34.6712	48.5786			0.023	32.0224	26.5634	94.8097	-60.8693
		0.0230333	13.2331	14.8774	13.854	13.8011			0.0230333	-1.94992	3.7748	1.44788	-4.56602			0.0230333	-29.4928	-27.3955	-27.3007	-27.4113			0.0230333	78.8818	-68.6052	34.8397	48.4973			0.0230333	32.8583	27.017	95.0884	-60.704
		0.0230667	13.3574	14.9336	13.8932	13.9089			0.0230667	-2.02704	3.745	1.41514	-4.56417			0.0230667	-29.3498	-27.2717	-27.2155	-27.2531			0.0230667	80.4036	-67.6506	35.0079	48.43			0.0230667	33.6987	27.4676	95.374	-60.536
		0.0231	13.4827	14.9863	13.9356	14.0143			0.0231	-2.09773	3.71426	1.38351	-4.55977			0.0231	-29.2043	-27.1498	-27.1327	-27.0976			0.0231	81.9556	-66.6808	35.1755	48.3761			0.0231	34.5428	27.9154	95.6659	-60.3653
		0.0231333	13.6089	15.0351	13.9808	14.1171			0.0231333	-2.16198	3.68226	1.35294	-4.5519			0.0231333	-29.0561	-27.0297	-27.0526	-26.9454			0.0231333	83.5357	-65.6967	35.3424	48.3354			0.0231333	35.39	28.36	95.9635	-60.1916
		0.0231667	13.7361	15.0796	14.0284	14.2169			0.0231667	-2.22005	3.64875	1.32345	-4.53985			0.0231667	-28.9051	-26.9115	-26.9755	-26.797			0.0231667	85.1413	-64.6995	35.5083	48.3074			0.0231667	36.2396	28.8011	96.2666	-60.0145
		0.0232	13.8644	15.1194	14.0783	14.3139			0.0232	-2.27233	3.61372	1.29517	-4.52286			0.0232	-28.7514	-26.7954	-26.9016	-26.6529			0.0232	86.7696	-63.6903	35.6731	48.2918			0.0232	37.091	29.2382	96.5746	-59.8336
		0.0232333	13.9935	15.1543	14.1305	14.4079			0.0232333	-2.31909	3.57733	1.26841	-4.50028			0.0232333	-28.5953	-26.6818	-26.8313	-26.5134			0.0232333	88.4177	-62.6705	35.8363	48.2884			0.0232333	37.9433	29.6707	96.8873	-59.6485
		0.0232667	14.1227	15.184	14.1849	14.499			0.0232667	-2.36028	3.53987	1.24359	-4.47191			0.0232667	-28.4372	-26.5711	-26.7646	-26.3786			0.0232667	90.0825	-61.6413	35.9976	48.297			0.0232667	38.7955	30.0982	97.2049	-59.4583
		0.0233	14.2514	15.2085	14.2416	14.5869			0.0233	-2.39555	3.50177	1.22105	-4.4379			0.0233	-28.2776	-26.4632	-26.7014	-26.2486			0.0233	91.7608	-60.6044	36.1568	48.3176			0.0233	39.6466	30.5203	97.5277	-59.2623
		0.0233333	14.3789	15.2277	14.3005	14.6715			0.0233333	-2.42442	3.46348	1.20091	-4.39861			0.0233333	-28.1172	-26.3584	-26.6416	-26.1235			0.0233333	93.4491	-59.5611	36.3136	48.3501			0.0233333	40.4958	30.9368	97.8559	-59.0595
[truncated: 29,300 more rows]

[truncated: 16 more sheets: Figure 5g, Figure S1, Figure S2, Figure S7, Figure S8, Figure S9, Figure S10, Figure S11, Figure S12, Figure S26, Figure S27, Figure S28, Figure S29, Figure S31, Figure S36, Figure S39]
